# Supplementary material for: The isothiocyanate sulforaphane induces respiratory burst oxidase homologue D‐dependent reactive oxygen species production and regulates expression of stress response genes
Source: Plant Direct. 2022 Sep 6;6(9):e437. doi: 10.1002/pld3.437 (PMC9448665; doi:10.1002/pld3.437)
Supplement: Supplementary file 3 — Supplemental Table 1: Differentially expressed genes (DEGs) in 400 μM SFN treatments [file PLD3-6-e437-s001.xlsx]

## Sheet: All genes
feature	gene_name	id	fc	pval	qval	Log2FC
gene	AT2G29190	MSTRG.6733	0.904715	7.13e-05	0.511483	-0.144465
gene	AT5G01470	MSTRG.15278	1.67801	7.9e-05	0.511483	0.746751
gene	AT4G20460	MSTRG.13618	0.615054	0.000118007	0.511483	-0.701216
gene	AT1G16810	MSTRG.1350	1.42557	0.000170171	0.553182	0.511535
gene	AT2G38465	MSTRG.7495	2.96252	0.000321455	0.748924	1.56683
gene	AT5G15470	MSTRG.16401	0.854489	0.000425366	0.748924	-0.226866
gene	AT1G74860	MSTRG.4719	1.70344	0.000436421	0.748924	0.768453
gene	AT1G01730	MSTRG.78	0.697256	0.000511118	0.748924	-0.520241
gene	AT5G56450	MSTRG.18870	1.54487	0.000565189	0.748924	0.627489
gene	AT4G37200	MSTRG.14981	1.29586	0.000708002	0.748924	0.373914
gene	AT5G58590	MSTRG.19044	1.2084	0.000798723	0.748924	0.273094
gene	AT2G29360	MSTRG.6742	0.723429	0.000904478	0.748924	-0.467076
gene	AT3G62370	MSTRG.12152	1.49251	0.000933675	0.748924	0.577743
gene	AT3G20740	MSTRG.10021	0.653574	0.000940174	0.748924	-0.613578
gene	AT5G03520	MSTRG.15463	1.27881	0.00122948	0.748924	0.354799
gene	AT4G35780	MSTRG.14856	1.20552	0.00150886	0.748924	0.269661
gene	AT1G14580	MSTRG.1154	0.763334	0.0016898	0.748924	-0.389613
gene	AT1G68300	MSTRG.4186	1.55566	0.00178642	0.748924	0.637523
gene	AT5G49710	MSTRG.18375	1.79334	0.00186859	0.748924	0.842648
gene	AT3G05510	MSTRG.8704	0.79922	0.00213713	0.748924	-0.323335
gene	AT3G42800	MSTRG.10717	2.03204	0.00231867	0.748924	1.02293
gene	AT1G53540	MSTRG.3234	5.93213	0.00233261	0.748924	2.56855
gene	AT2G31955	MSTRG.6942	0.71722	0.00253173	0.748924	-0.479512
gene	AT3G62310	MSTRG.12149	0.760829	0.00278028	0.748924	-0.394356
gene	AT1G61620	MSTRG.3691	0.728771	0.00305159	0.748924	-0.456463
gene	AT4G17680	MSTRG.13409	1.61395	0.00331523	0.748924	0.690596
gene	AT1G47640	MSTRG.2812	1.84897	0.00338418	0.748924	0.88672
gene	AT5G65950	MSTRG.19653	0.805189	0.00345779	0.748924	-0.312601
gene	AT1G54730	MSTRG.3334	1.35406	0.00347146	0.748924	0.437291
gene	AT1G45230	MSTRG.2769	1.41278	0.00350273	0.748924	0.498535
gene	AT1G18265	MSTRG.1474	2.52756	0.00378476	0.748924	1.33774
gene	AT4G04470	MSTRG.12583	1.28515	0.00385361	0.748924	0.36194
gene	AT1G44446	MSTRG.2722	0.669772	0.00388572	0.748924	-0.578259
gene	AT5G05250	MSTRG.15598	2.24471	0.00391374	0.748924	1.16653
gene	AT5G07130	MSTRG.15755	0.309486	0.00403076	0.748924	-1.69205
gene	AT3G12580	MSTRG.9299	3.61611	0.00432241	0.748924	1.85444
gene	AT2G22310	MSTRG.6211	0.57801	0.00444659	0.748924	-0.790834
gene	AT5G07630	MSTRG.15792	0.748688	0.00448001	0.748924	-0.417564
gene	AT4G27370	MSTRG.14156	0.334515	0.00449584	0.748924	-1.57986
gene	AT5G03050	MSTRG.15414	2.74	0.00455546	0.748924	1.45417
gene	AT3G05230	MSTRG.8681	1.93446	0.00456863	0.748924	0.951934
gene	AT5G27470	MSTRG.17276	0.861296	0.0048746	0.748924	-0.215419
gene	AT3G53680	MSTRG.11456	0.764323	0.00504134	0.748924	-0.387745
gene	AT1G05840	MSTRG.409	0.906666	0.00534347	0.748924	-0.141357
gene	AT3G14990	MSTRG.9532	2.5549	0.00544175	0.748924	1.35327
gene	AT3G12587	MSTRG.9300	2.49441	0.0054554	0.748924	1.3187
gene	AT3G03640	MSTRG.8545	1.19944	0.00550151	0.748924	0.262358
gene	AT4G34310	MSTRG.14741	0.45668	0.00553446	0.748924	-1.13075
gene	AT3G55080	MSTRG.11581	0.280354	0.0056204	0.748924	-1.83468
gene	AT5G52640	MSTRG.18596	4.88435	0.00565641	0.748924	2.28817
gene	AT3G66654	MSTRG.8827	1.56834	0.00586862	0.748924	0.649239
gene	AT5G43725	MSTRG.17898	1.64065	0.00587803	0.748924	0.714267
gene	AT5G48840	MSTRG.18312	1.29605	0.00588804	0.748924	0.374121
gene	AT5G50000	MSTRG.18400	1.34308	0.00595825	0.748924	0.425547
gene	AT3G59090	MSTRG.11898	1.26943	0.00606163	0.748924	0.34418
gene	AT1G09250	MSTRG.700	1.6124	0.00611871	0.748924	0.689208
gene	AT3G03300	MSTRG.8529	1.29487	0.00630099	0.748924	0.372808
gene	AT2G34660	MSTRG.7168	0.568167	0.00645329	0.748924	-0.815614
gene	AT4G36360	MSTRG.14906	0.763121	0.00647415	0.748924	-0.390017
gene	AT3G16780	MSTRG.9692	0.799881	0.00664112	0.748924	-0.322143
gene	AT2G36120	MSTRG.7291	1.55525	0.00666458	0.748924	0.637148
gene	AT5G28740	MSTRG.17350	0.85338	0.00669216	0.748924	-0.228741
gene	AT4G13270	MSTRG.13010	0.828646	0.00678882	0.748924	-0.271172
gene	AT2G18390	MSTRG.5922	1.43688	0.00679397	0.748924	0.522942
gene	AT5G25265	MSTRG.17141	1.41583	0.00682526	0.748924	0.501647
gene	AT2G46320	MSTRG.8165	0.692461	0.0068416	0.748924	-0.530196
gene	AT3G03380	MSTRG.8525	0.779808	0.00694048	0.748924	-0.358809
gene	AT1G04210	MSTRG.270	0.762695	0.00711921	0.748924	-0.390822
gene	AT3G49660	MSTRG.11123	0.584606	0.00712401	0.748924	-0.774464
gene	AT1G29630	MSTRG.2262	0.606512	0.00713848	0.748924	-0.721393
gene	AT5G44040	MSTRG.17926	1.2829	0.00742284	0.748924	0.359405
gene	AT5G46340	MSTRG.18110	1.46688	0.00755352	0.748924	0.55275
gene	AT5G01990	MSTRG.15325	0.785825	0.00759773	0.748924	-0.347719
gene	AT5G09920	MSTRG.15950	1.41931	0.00760653	0.748924	0.505188
gene	AT1G49590	MSTRG.2941	1.53382	0.00785695	0.748924	0.617132
gene	AT4G02570	MSTRG.12466	0.921801	0.00798443	0.748924	-0.117473
gene	AT5G57345	MSTRG.18943	0.840622	0.00804982	0.748924	-0.250472
gene	AT1G80670	MSTRG.5212	0.686922	0.00807087	0.748924	-0.541782
gene	AT1G19710	MSTRG.1585	1.54429	0.00816171	0.748924	0.626942
gene	AT1G20070	MSTRG.1614	0.538061	0.00831762	0.748924	-0.894158
gene	AT3G03100	MSTRG.8501	1.48304	0.0083937	0.748924	0.568553
gene	ATCG00020	MSTRG.19810	2.82707	0.00843783	0.748924	1.49931
gene	AT2G21060	MSTRG.6125	0.783582	0.00844432	0.748924	-0.351844
gene	AT2G26280	MSTRG.6516	0.835981	0.00863174	0.748924	-0.258458
gene	AT2G04410	MSTRG.5466	1.55306	0.00863482	0.748924	0.635111
gene	AT1G06100	MSTRG.431	1.55056	0.00867331	0.748924	0.632787
gene	AT1G55310	MSTRG.3377	0.58351	0.00890734	0.748924	-0.77717
gene	AT4G28640	MSTRG.14264	1.57798	0.00906671	0.748924	0.65808
gene	AT5G64110	MSTRG.19475	0.274266	0.00944515	0.748924	-1.86635
gene	AT1G34570	MSTRG.2611	2.81137	0.00950265	0.748924	1.49127
gene	AT2G32980	MSTRG.7025	1.48477	0.00966621	0.748924	0.570235
gene	AT3G52290	MSTRG.11334	1.28229	0.0101968	0.748924	0.358718
gene	AT2G28800	MSTRG.6705	1.11591	0.010208	0.748924	0.158216
gene	AT2G19310	MSTRG.5982	2.36802	0.0102552	0.748924	1.24368
gene	AT1G44900	MSTRG.2735	0.839118	0.0103116	0.748924	-0.253054
gene	AT4G38400	MSTRG.15077	1.83004	0.0104124	0.748924	0.871872
gene	AT1G22790	MSTRG.1801	1.80425	0.0105637	0.748924	0.851396
gene	AT5G13750	MSTRG.16259	4.62296	0.0106364	0.748924	2.20882
gene	AT1G51430	MSTRG.3070	0.517819	0.0109942	0.748924	-0.949481
gene	AT5G42890	MSTRG.17845	1.75943	0.0110108	0.748924	0.815109
gene	AT1G29990	MSTRG.2296	1.18436	0.0112136	0.748924	0.244109
gene	AT5G08640	MSTRG.15879	0.617171	0.011371	0.748924	-0.696257
gene	AT2G29170	MSTRG.6731	2.0524	0.0113958	0.748924	1.03732
gene	AT2G22120	MSTRG.6194	1.67187	0.0114384	0.748924	0.741458
gene	AT5G47770	MSTRG.18221	1.18673	0.0115445	0.748924	0.24699
gene	AT4G30140	MSTRG.14369	0.298758	0.0116768	0.748924	-1.74295
gene	AT3G56480	MSTRG.11699	1.08919	0.011739	0.748924	0.12326
gene	AT3G06540	MSTRG.8814	0.708146	0.0117806	0.748924	-0.49788
gene	AT5G25040	MSTRG.17120	1.70025	0.0118171	0.748924	0.765744
gene	AT3G13438.1	MSTRG.9384	0.385077	0.0118276	0.748924	-1.37678
gene	AT3G20920	MSTRG.10036	1.69619	0.0119233	0.748924	0.762294
gene	AT4G22490	MSTRG.13754	0.328416	0.0119642	0.748924	-1.60641
gene	AT5G40180	MSTRG.17636	2.43434	0.0119808	0.748924	1.28353
gene	AT4G35530	MSTRG.14840	1.77678	0.0120553	0.748924	0.829263
gene	AT1G70730	MSTRG.4383	0.883356	0.0120586	0.748924	-0.178934
gene	AT1G68920	MSTRG.4237	1.5708	0.0120648	0.748924	0.651496
gene	AT4G30825	MSTRG.14427	1.19315	0.0123415	0.748924	0.254779
gene	AT1G32440	MSTRG.2481	0.746448	0.0125799	0.748924	-0.421886
gene	AT5G58220	MSTRG.19011	1.99271	0.0126806	0.748924	0.994733
gene	AT3G57090	MSTRG.11746	2.13598	0.0129264	0.748924	1.0949
gene	AT2G35610	MSTRG.7239	0.783446	0.013103	0.748924	-0.352094
gene	AT1G05900	MSTRG.415	0.484209	0.013491	0.748924	-1.0463
gene	AT3G21110	MSTRG.10052	0.858024	0.0135146	0.748924	-0.22091
gene	AT5G66390	MSTRG.19692	1.71955	0.0135444	0.748924	0.782034
gene	AT2G24765	MSTRG.6402	1.38463	0.0135966	0.748924	0.469501
gene	AT5G03552	MSTRG.15467	2.73383	0.013693	0.748924	1.45093
gene	AT3G05850.1	MSTRG.8745	0.489848	0.01372	0.748924	-1.02959
gene	AT2G46830	MSTRG.8216	0.633573	0.0138705	0.748924	-0.658418
gene	AT1G79610	MSTRG.5127	0.654173	0.013994	0.748924	-0.612256
gene	AT5G04830	MSTRG.15568	1.27665	0.0142557	0.748924	0.352361
gene	AT3G27960	MSTRG.10573	1.44633	0.0142917	0.748924	0.532397
gene	AT5G63490	MSTRG.19421	0.712797	0.0143475	0.748924	-0.488436
gene	AT5G01290	MSTRG.15260	0.595785	0.014457	0.748924	-0.747137
gene	AT1G70980	MSTRG.4401	0.226825	0.0145869	0.748924	-2.14035
gene	AT4G01650	MSTRG.12384	1.34283	0.0146594	0.748924	0.425279
gene	AT1G29800	MSTRG.2277	3.03061	0.014692	0.748924	1.59961
gene	AT5G01820	MSTRG.15310	0.565652	0.0150464	0.748924	-0.822014
gene	AT2G42040	MSTRG.7811	1.51629	0.0151063	0.748924	0.600542
gene	AT5G16950	MSTRG.16530	1.95421	0.0152146	0.748924	0.966584
gene	AT3G14830	MSTRG.9518	0.900347	0.015476	0.748924	-0.151448
gene	AT1G24267	MSTRG.1900	0.810791	0.0157306	0.748924	-0.302598
gene	AT1G69700	MSTRG.4300	2.07282	0.0158524	0.748924	1.0516
gene	AT3G52200	MSTRG.11325	0.756516	0.0159619	0.748924	-0.402558
gene	AT5G01260	MSTRG.15258	1.38159	0.0162732	0.748924	0.466332
gene	AT4G19650	MSTRG.13560	1.26479	0.0163351	0.748924	0.338902
gene	AT4G20240	MSTRG.13597	1.45204	0.0165308	0.748924	0.538079
gene	AT3G15040	MSTRG.9537	1.30084	0.0172596	0.748924	0.379444
gene	AT4G17880	MSTRG.13425	1.9229	0.0173822	0.748924	0.943282
gene	AT5G07580	MSTRG.15785	2.05544	0.0177032	0.748924	1.03944
gene	AT3G11270	MSTRG.9190	1.40362	0.0179101	0.748924	0.489147
gene	AT4G33666	MSTRG.14685	0.580837	0.0179637	0.748924	-0.783794
gene	AT4G36680	MSTRG.14932	0.81919	0.0182607	0.748924	-0.287729
gene	AT4G24540	MSTRG.13925	0.228917	0.0183905	0.748924	-2.1271
gene	AT1G68945	MSTRG.4239	2.85393	0.0183944	0.748924	1.51295
gene	AT5G48790	MSTRG.18307	1.36288	0.0185004	0.748924	0.44666
gene	AT4G13630	MSTRG.13042	1.28607	0.0185459	0.748924	0.362967
gene	AT4G00760	MSTRG.12309	0.61088	0.0185477	0.748924	-0.711039
gene	AT4G35220	MSTRG.14813	1.27454	0.0185734	0.748924	0.349977
gene	AT4G27585	MSTRG.14175	0.74141	0.0186941	0.748924	-0.431657
gene	AT1G69980	MSTRG.4324	1.2752	0.0187331	0.748924	0.350722
gene	AT1G63220	MSTRG.3810	1.75014	0.0187377	0.748924	0.807472
gene	AT1G07440	MSTRG.543	2.43355	0.0187737	0.748924	1.28306
gene	AT5G63880	MSTRG.19451	1.40897	0.0189345	0.748924	0.494641
gene	AT5G12470	MSTRG.16177	0.854324	0.0189663	0.748924	-0.227145
gene	AT3G56690	MSTRG.11713	0.677844	0.0189733	0.748924	-0.560974
gene	AT4G22320	MSTRG.13743	0.578932	0.0189787	0.748924	-0.788533
gene	AT1G28530	MSTRG.2168	0.781955	0.0190965	0.748924	-0.354843
gene	AT2G44230	MSTRG.7998	0.721505	0.0196255	0.748924	-0.47092
gene	AT3G46230	MSTRG.10881	3.47998	0.0196491	0.748924	1.79908
gene	AT1G25375	MSTRG.1963	0.703328	0.0197293	0.748924	-0.507731
gene	AT3G01440	MSTRG.8351	1.87849	0.0197417	0.748924	0.909574
gene	AT2G29500	MSTRG.6751	4.96394	0.0200856	0.748924	2.31149
gene	AT3G62410	MSTRG.12154	1.4572	0.0201742	0.748924	0.543197
gene	AT2G27760	MSTRG.6624	0.546482	0.0203428	0.748924	-0.871754
gene	AT2G24580	MSTRG.6387	1.33352	0.0206126	0.748924	0.415237
gene	AT3G53830	MSTRG.11467	0.34883	0.0206726	0.748924	-1.5194
gene	AT3G18140	MSTRG.9798	1.12047	0.0206923	0.748924	0.164105
gene	AT1G13650	MSTRG.1073	0.470859	0.0207516	0.748924	-1.08663
gene	AT1G80720	MSTRG.5217	1.82904	0.0209122	0.748924	0.87109
gene	AT2G46530	MSTRG.8184	1.21047	0.0210861	0.748924	0.275573
gene	AT2G22425	MSTRG.6218	1.78023	0.0210866	0.748924	0.832061
gene	AT1G50360	MSTRG.2997	1.09222	0.0211006	0.748924	0.127265
gene	AT5G03660	MSTRG.15471	1.40344	0.0212122	0.748924	0.488967
gene	AT5G14050	MSTRG.16284	0.574212	0.021455	0.748924	-0.800346
gene	AT3G63420	MSTRG.12236	1.56677	0.0214737	0.748924	0.647792
gene	AT3G02210	MSTRG.8425	1.3938	0.0215153	0.748924	0.479028
gene	AT3G44330	MSTRG.10773	0.929901	0.0215486	0.748924	-0.10485
gene	AT5G51600	MSTRG.18520	0.846476	0.021568	0.748924	-0.240458
gene	AT1G12930	MSTRG.1022	0.619129	0.0216097	0.748924	-0.691688
gene	AT4G05040	MSTRG.12629	2.63892	0.0218825	0.748924	1.39995
gene	AT4G38380	MSTRG.15075	0.461136	0.0219303	0.748924	-1.11674
gene	AT3G16690	MSTRG.9682	2.08877	0.0219602	0.748924	1.06265
gene	AT1G73770	MSTRG.4624	2.81661	0.0220296	0.748924	1.49396
gene	AT5G01500	MSTRG.15279	0.725759	0.0220944	0.748924	-0.462438
gene	AT3G18440	MSTRG.9826	0.753294	0.022169	0.748924	-0.408715
gene	AT5G11190	MSTRG.16072	1.71658	0.0221746	0.748924	0.779534
gene	AT5G12030	MSTRG.16142	2.62282	0.0221946	0.748924	1.39112
gene	AT1G31460	MSTRG.2402	2.05888	0.0221961	0.748924	1.04186
gene	AT5G49800	MSTRG.18382	3.98477	0.022212	0.748924	1.9945
gene	AT5G18920	MSTRG.16683	2.5821	0.0223226	0.748924	1.36854
gene	AT5G55900	MSTRG.18831	4.12203	0.022535	0.748924	2.04336
gene	AT1G06000	MSTRG.420	0.632283	0.0226036	0.748924	-0.661358
gene	AT3G20120	MSTRG.9970	0.479933	0.0226428	0.748924	-1.0591
gene	AT2G22890	MSTRG.6258	1.59528	0.0227128	0.748924	0.673812
gene	AT3G51280	MSTRG.11243	0.655427	0.0229349	0.748924	-0.609492
gene	AT1G28670	MSTRG.2178	1.58936	0.0229439	0.748924	0.668449
gene	AT1G79820	MSTRG.5146	0.543642	0.022974	0.748924	-0.87927
gene	AT5G12190	MSTRG.16152	1.35772	0.0231407	0.748924	0.441188
gene	AT1G29690	MSTRG.2265	0.793205	0.0231989	0.748924	-0.334235
gene	AT1G53870	MSTRG.3265	1.28359	0.0232996	0.748924	0.360182
gene	AT2G27450	MSTRG.6608	1.36905	0.0233584	0.748924	0.453175
gene	AT1G17050	MSTRG.1367	0.738087	0.0234434	0.748924	-0.438138
gene	AT2G28930	MSTRG.6714	1.82644	0.0234479	0.748924	0.869031
gene	AT4G24290	MSTRG.13901	1.09531	0.0235265	0.748924	0.131338
gene	AT1G53030	MSTRG.3186	1.81931	0.0237696	0.748924	0.863392
gene	AT4G03020	MSTRG.12507	1.22502	0.0239379	0.748924	0.292804
gene	AT5G23590	MSTRG.17009	1.35454	0.0239862	0.748924	0.437803
gene	AT1G79950	MSTRG.5156	0.546867	0.0241362	0.748924	-0.870738
gene	AT5G65040	MSTRG.19565	3.09685	0.0241864	0.748924	1.6308
gene	AT3G51040	MSTRG.11221	2.36055	0.0243957	0.748924	1.23912
gene	AT1G57980	MSTRG.3498	2.05255	0.0245385	0.748924	1.03742
gene	AT3G09740	MSTRG.9060	1.20794	0.0248944	0.748924	0.272548
gene	AT4G21880	MSTRG.13713	0.740453	0.0249789	0.748924	-0.433519
gene	AT1G59840	MSTRG.3570	0.719351	0.0250051	0.748924	-0.475233
gene	AT5G09870	MSTRG.15946	0.698414	0.0250118	0.748924	-0.517845
gene	AT2G38330	MSTRG.7481	0.803858	0.0252316	0.748924	-0.314988
gene	AT1G73730	MSTRG.4620	0.787857	0.0253568	0.748924	-0.343994
gene	AT5G49760	MSTRG.18378	1.3339	0.0254053	0.748924	0.41565
gene	AT5G03160	MSTRG.15424	1.35264	0.0254405	0.748924	0.435783
gene	AT5G41460	MSTRG.17732	0.49088	0.025446	0.748924	-1.02656
gene	AT5G13660	MSTRG.16247	3.09947	0.0257029	0.748924	1.63202
gene	AT2G23430	MSTRG.6304	1.75738	0.0257262	0.748924	0.813427
gene	AT5G67630	MSTRG.19808	0.873432	0.0257541	0.748924	-0.195233
gene	AT5G06950	MSTRG.15746	1.34322	0.025791	0.748924	0.42569
gene	AT2G15620	MSTRG.5732	0.571762	0.0260286	0.748924	-0.806513
gene	AT2G42610	MSTRG.7855	3.45642	0.0261359	0.748924	1.78928
gene	AT1G70890	MSTRG.4394	1.61199	0.0261469	0.748924	0.688841
gene	AT1G53120	MSTRG.3198	1.3544	0.0263115	0.748924	0.437656
gene	AT3G11730	MSTRG.9226	1.61804	0.0264109	0.748924	0.694246
gene	AT5G54600	MSTRG.18734	1.1594	0.0266493	0.748924	0.213376
gene	AT2G46540	MSTRG.8185	2.44987	0.0266514	0.748924	1.2927
gene	AT1G73870	MSTRG.4631	0.64861	0.0266938	0.748924	-0.624576
gene	AT3G61070	MSTRG.12048	2.82983	0.0267113	0.748924	1.50071
gene	AT4G34040	MSTRG.14712	0.837276	0.0268351	0.748924	-0.256224
gene	AT5G12130	MSTRG.16149	1.38186	0.0268365	0.748924	0.466608
gene	AT1G13170	MSTRG.1040	0.727019	0.0268975	0.748924	-0.459935
gene	AT1G08390	MSTRG.627	2.69049	0.027045	0.748924	1.42787
gene	AT2G28670	MSTRG.6697	2.97415	0.0275164	0.748924	1.57248
gene	AT2G17380	MSTRG.5836	1.60617	0.0275289	0.748924	0.683622
gene	AT1G23220	MSTRG.1843	0.765632	0.0275677	0.748924	-0.385278
gene	AT5G27380	MSTRG.17266	1.17851	0.0276219	0.748924	0.236968
gene	AT1G79650	MSTRG.5131	0.81856	0.0276292	0.748924	-0.28884
gene	AT5G52240	MSTRG.18566	1.70015	0.0278839	0.748924	0.765665
gene	AT2G33180	MSTRG.7037	1.235	0.0279765	0.748924	0.304509
gene	AT1G15230	MSTRG.1217	1.21999	0.0280236	0.748924	0.286871
gene	AT2G01750	MSTRG.5301	0.670499	0.0281208	0.748924	-0.576692
gene	AT1G61667	MSTRG.3694	3.18611	0.0282653	0.748924	1.6718
gene	AT3G59020	MSTRG.11890	0.751737	0.0283324	0.748924	-0.411701
gene	AT3G17240	MSTRG.9723	0.91369	0.0285034	0.748924	-0.130223
gene	AT4G29430	MSTRG.14320	1.85275	0.0286261	0.748924	0.88967
gene	AT1G80260	MSTRG.5184	0.803525	0.0286372	0.748924	-0.315586
gene	AT1G20816	MSTRG.1663	1.65526	0.0286584	0.748924	0.727061
gene	AT2G46670	MSTRG.8200	0.431035	0.0286673	0.748924	-1.21412
gene	AT2G46340	MSTRG.8167	0.831296	0.0288303	0.748924	-0.266566
gene	AT1G72510	MSTRG.4520	2.22919	0.0288383	0.748924	1.15652
gene	AT5G18290	MSTRG.16633	1.5601	0.0289706	0.748924	0.641634
gene	AT5G09450	MSTRG.15919	1.65232	0.0290594	0.748924	0.724496
gene	AT1G35190	MSTRG.2627	1.52383	0.0290909	0.748924	0.607698
gene	AT3G24440	MSTRG.10292	0.799544	0.029138	0.748924	-0.322751
gene	AT4G27010	MSTRG.14132	0.837334	0.0296423	0.748924	-0.256125
gene	AT5G22730	MSTRG.16937	1.24629	0.0301665	0.748924	0.317642
gene	AT2G38210	MSTRG.7470	0.877169	0.0305569	0.748924	-0.189073
gene	AT3G57350	MSTRG.11765	0.759569	0.0308681	0.748924	-0.396747
gene	AT3G06200	MSTRG.8781	0.597166	0.0309434	0.748924	-0.743797
gene	AT4G20320	MSTRG.13605	0.822083	0.031178	0.748924	-0.282644
gene	AT2G40620	MSTRG.7686	0.751	0.0311856	0.748924	-0.413114
gene	AT4G37040	MSTRG.14967	1.16161	0.0312084	0.748924	0.21613
gene	AT5G01600	MSTRG.15288	0.755593	0.0312438	0.748924	-0.40432
gene	AT2G41705	MSTRG.7784	0.521429	0.0312547	0.748924	-0.939458
gene	AT5G60400	MSTRG.19184	2.23733	0.0312677	0.748924	1.16178
gene	AT1G11530	MSTRG.906	1.87964	0.0313199	0.748924	0.910456
gene	AT3G01750	MSTRG.8383	0.824186	0.0313307	0.748924	-0.278958
gene	AT5G36210	MSTRG.17442	0.824875	0.0313415	0.748924	-0.277753
gene	AT1G64490	MSTRG.3900	1.3003	0.0313694	0.748924	0.378841
gene	AT4G14615	MSTRG.13135	2.16123	0.0315144	0.748924	1.11185
gene	AT1G15480	MSTRG.1242	0.91858	0.0320487	0.748924	-0.122523
gene	AT4G34150	MSTRG.14726	0.727749	0.0321359	0.748924	-0.458487
gene	AT4G14690	MSTRG.13140	0.587272	0.0322206	0.748924	-0.767898
gene	AT1G05205	MSTRG.356	1.57869	0.0325233	0.748924	0.658724
gene	AT1G78150	MSTRG.5005	1.30336	0.0325754	0.748924	0.382241
gene	AT5G10980	MSTRG.16054	1.76017	0.0327413	0.748924	0.815712
gene	AT2G42670	MSTRG.7859	1.22225	0.0328871	0.748924	0.289537
gene	AT1G17780	MSTRG.1436	1.37122	0.0329721	0.748924	0.455455
gene	AT4G20030	MSTRG.13584	1.85982	0.0331704	0.748924	0.89516
gene	AT2G30930	MSTRG.6863	2.18696	0.0332157	0.748924	1.12892
gene	AT3G45980	MSTRG.10862	1.73098	0.0333306	0.748924	0.79159
gene	AT5G56380	MSTRG.18869	0.545101	0.0333398	0.748924	-0.875403
gene	AT1G14360	MSTRG.1134	1.59921	0.0333893	0.748924	0.67736
gene	AT3G53900	MSTRG.11473	0.68557	0.0334588	0.748924	-0.544624
gene	AT5G19390	MSTRG.16731	0.769228	0.033546	0.748924	-0.378516
gene	AT2G05380	MSTRG.5516	2.25064	0.0338073	0.748924	1.17034
gene	AT3G17300	MSTRG.9729	1.75434	0.0339171	0.748924	0.810931
gene	AT1G47420	MSTRG.2800	1.23121	0.0340254	0.748924	0.30008
gene	AT1G69420	MSTRG.4274	1.2484	0.0340328	0.748924	0.320078
gene	AT5G24810	MSTRG.17106	0.806638	0.0341786	0.748924	-0.310007
gene	AT2G47750	MSTRG.8279	0.729684	0.0341888	0.748924	-0.454656
gene	AT1G05030	MSTRG.340	1.7358	0.0342243	0.748924	0.795603
gene	AT4G08180	MSTRG.12691	1.13573	0.0343956	0.748924	0.183619
gene	AT4G08790	MSTRG.12716	1.54188	0.0344339	0.748924	0.624691
gene	AT2G17200	MSTRG.5821	1.16322	0.0346179	0.748924	0.218118
gene	AT1G17090	MSTRG.1370	2.72852	0.0347165	0.748924	1.44812
gene	AT5G49660	MSTRG.18371	0.837862	0.0347191	0.748924	-0.255215
gene	AT5G24920	MSTRG.17112	3.46523	0.0349347	0.748924	1.79295
gene	AT1G18870	MSTRG.1522	0.777692	0.0351403	0.748924	-0.362728
gene	AT3G18710	MSTRG.9844	1.66167	0.0353622	0.748924	0.732635
gene	AT5G26180	MSTRG.17202	0.818949	0.0354131	0.748924	-0.288154
gene	AT3G17020	MSTRG.9710	1.57299	0.0354489	0.748924	0.653506
gene	AT4G00800	MSTRG.12307	0.66856	0.0354623	0.748924	-0.580872
gene	AT2G04350	MSTRG.5459	0.795471	0.0354771	0.748924	-0.330119
gene	AT4G25225	MSTRG.13980	2.91747	0.0355135	0.748924	1.54472
gene	AT1G23020	MSTRG.1826	1.848	0.0355379	0.748924	0.885964
gene	AT4G00630	MSTRG.12293	0.749402	0.0356771	0.748924	-0.416189
gene	AT1G68310	MSTRG.4187	1.54109	0.0357048	0.748924	0.623949
gene	AT5G14390	MSTRG.16309	0.75961	0.0357112	0.748924	-0.39667
gene	AT3G29760	MSTRG.10679	1.37381	0.0357643	0.748924	0.458179
gene	AT1G76990	MSTRG.4901	1.37783	0.0358832	0.748924	0.462398
gene	ATMG01190	MSTRG.19950	1.94434	0.0360091	0.748924	0.959284
gene	AT5G13930	MSTRG.16274	0.561196	0.0360258	0.748924	-0.833424
gene	AT1G53050	MSTRG.3192	0.873697	0.0362647	0.748924	-0.194795
gene	AT3G07565	MSTRG.8919	0.684883	0.0363969	0.748924	-0.546071
gene	AT2G16090	MSTRG.5755	1.4596	0.0364122	0.748924	0.545577
gene	AT4G27745	MSTRG.14193	2.01312	0.0365021	0.748924	1.00943
gene	AT1G63260	MSTRG.3814	1.80367	0.0366319	0.748924	0.850935
gene	AT1G12730	MSTRG.1001	2.2849	0.0367449	0.748924	1.19213
gene	AT3G60910	MSTRG.12036	0.757922	0.03698	0.748924	-0.399878
gene	AT5G41330	MSTRG.17726	1.3354	0.0371013	0.748924	0.417275
gene	AT2G15570	MSTRG.5730	1.45684	0.0371821	0.748924	0.542843
gene	AT5G40370	MSTRG.17647	1.59654	0.0372731	0.748924	0.674948
gene	AT3G54826	MSTRG.11554	1.42483	0.0372974	0.748924	0.510788
gene	AT4G06534	MSTRG.12663	0.514003	0.0373685	0.748924	-0.960151
gene	AT1G09290	MSTRG.709	0.700125	0.0375664	0.748924	-0.514315
gene	AT3G51240	MSTRG.11239	0.363961	0.0376692	0.748924	-1.45814
gene	AT5G11280	MSTRG.16077	1.71366	0.0377675	0.748924	0.777084
gene	AT1G21280	MSTRG.1691	0.535698	0.0377699	0.748924	-0.900507
gene	AT3G59400	MSTRG.11920	0.58509	0.0378607	0.748924	-0.773271
gene	AT3G11945	MSTRG.9244	0.873947	0.0381161	0.748924	-0.194382
gene	AT1G04680	MSTRG.305	0.770021	0.0382321	0.748924	-0.377029
gene	AT4G17460	MSTRG.13388	1.62275	0.0382881	0.748924	0.698437
gene	AT4G30010	MSTRG.14360	1.84369	0.0383328	0.748924	0.882595
gene	AT4G27900	MSTRG.14204	1.36782	0.0383551	0.748924	0.451879
gene	AT4G22990	MSTRG.13801	0.759519	0.0383873	0.748924	-0.396842
gene	AT1G23980	MSTRG.1881	2.05301	0.0384575	0.748924	1.03774
gene	AT4G21850	MSTRG.13708	5.3426	0.0384933	0.748924	2.41754
gene	AT4G14455	MSTRG.13118	1.54796	0.0386234	0.748924	0.63037
gene	AT5G46790	MSTRG.18144	1.80539	0.0389054	0.748924	0.852312
gene	AT3G53270	MSTRG.11421	1.37695	0.0389778	0.748924	0.461478
gene	AT3G55040	MSTRG.11579	1.23607	0.0392738	0.748924	0.305761
gene	AT5G47070	MSTRG.18161	1.60816	0.039285	0.748924	0.685408
gene	AT4G14830	MSTRG.13154	2.50214	0.0394916	0.748924	1.32316
gene	AT5G47880	MSTRG.18231	0.709585	0.0395941	0.748924	-0.494953
gene	AT5G44070	MSTRG.17931	1.44016	0.0397164	0.748924	0.526224
gene	AT5G48660	MSTRG.18295	2.05315	0.0398196	0.748924	1.03784
gene	AT4G14540	MSTRG.13125	1.23569	0.040011	0.748924	0.305314
gene	AT5G62980	MSTRG.19376	1.94766	0.0402488	0.748924	0.961741
gene	AT1G49710	MSTRG.2949	1.18394	0.0402803	0.748924	0.243596
gene	AT1G06560	MSTRG.464	0.644517	0.0404249	0.748924	-0.633711
gene	AT5G12980	MSTRG.16187	0.579221	0.0404786	0.748924	-0.787815
gene	AT5G55740	MSTRG.18821	1.22917	0.0404841	0.748924	0.297686
gene	AT2G47020	MSTRG.8228	1.75989	0.0404959	0.748924	0.815485
gene	AT5G51440	MSTRG.18510	3.53696	0.0407026	0.748924	1.82251
gene	AT3G23805	MSTRG.10250	1.79438	0.0407411	0.748924	0.843485
gene	AT5G51960	MSTRG.18549	1.25933	0.0407615	0.748924	0.332657
gene	AT5G65970	MSTRG.19655	1.75111	0.0410384	0.748924	0.808266
gene	AT1G09700	MSTRG.743	0.736119	0.041296	0.748924	-0.441988
gene	AT3G13940	MSTRG.9440	0.634472	0.0417433	0.748924	-0.656372
gene	AT5G22340	MSTRG.16912	0.817789	0.0419253	0.748924	-0.290199
gene	AT4G35410	MSTRG.14830	1.65711	0.0419951	0.748924	0.72867
gene	AT3G18820	MSTRG.9854	1.4199	0.0420264	0.748924	0.505787
gene	AT3G01520	MSTRG.8360	1.47948	0.0421083	0.748924	0.565087
gene	AT3G62150	MSTRG.12137	1.6518	0.0422705	0.748924	0.724043
gene	AT5G01970	MSTRG.15323	0.727982	0.0423515	0.748924	-0.458026
gene	AT1G78100	MSTRG.5000	2.07852	0.0424205	0.748924	1.05556
gene	AT2G29960	MSTRG.6780	1.39064	0.0424309	0.748924	0.475745
gene	AT5G48250	MSTRG.18257	1.54175	0.0426235	0.748924	0.624573
gene	AT2G28230	MSTRG.6659	1.40985	0.0426822	0.748924	0.495542
gene	AT1G60590	MSTRG.3612	0.7725	0.043103	0.748924	-0.372394
gene	AT1G55110	MSTRG.3353	1.45539	0.0432209	0.748924	0.541405
gene	AT3G14550	MSTRG.9493	0.273272	0.0432339	0.748924	-1.87159
gene	AT3G11490	MSTRG.9204	1.24178	0.0432641	0.748924	0.312407
gene	AT1G20693	MSTRG.1655	1.40127	0.0432706	0.748924	0.486738
gene	AT5G62050	MSTRG.19308	1.12197	0.0433338	0.748924	0.16603
gene	AT4G30993	MSTRG.14446	1.4049	0.0433912	0.748924	0.490465
gene	AT3G30180	MSTRG.10684	1.57724	0.0435071	0.748924	0.657402
gene	AT2G19400	MSTRG.5988	0.652837	0.0435092	0.748924	-0.615206
gene	AT5G39050	MSTRG.17574	1.52424	0.0437921	0.748924	0.608094
gene	AT1G52825	MSTRG.3172	4.8173	0.0439389	0.748924	2.26822
gene	AT1G70940	MSTRG.4398	0.787097	0.0440197	0.748924	-0.345386
gene	AT3G04730	MSTRG.8628	1.48475	0.0440553	0.748924	0.570218
gene	AT1G13740	MSTRG.1078	1.50191	0.0440681	0.748924	0.586798
gene	AT3G17440	MSTRG.9741	1.44121	0.0441981	0.748924	0.527276
gene	AT1G26761	MSTRG.2032	0.682196	0.0442445	0.748924	-0.551741
gene	AT1G64600	MSTRG.3913	0.487844	0.0443327	0.748924	-1.03551
gene	AT5G55896.1	MSTRG.18830	0.650625	0.0445413	0.748924	-0.620102
gene	AT3G46290	MSTRG.10875	1.18073	0.044589	0.748924	0.239674
gene	AT5G58770	MSTRG.19059	0.326915	0.0447395	0.748924	-1.61301
gene	AT5G64200	MSTRG.19484	0.773007	0.044807	0.748924	-0.371447
gene	AT5G59140	MSTRG.19081	1.28217	0.0449397	0.748924	0.358586
gene	AT1G18730	MSTRG.1512	1.49836	0.0452656	0.748924	0.583386
gene	AT5G17370	MSTRG.16554	0.761515	0.0452791	0.748924	-0.393056
gene	ATMG00660	MSTRG.19937	1.39916	0.0452913	0.748924	0.48456
gene	AT3G48570	MSTRG.11045	1.49711	0.04547	0.748924	0.582176
gene	AT1G17665	MSTRG.1423	1.7559	0.0457612	0.748924	0.812215
gene	AT5G08340	MSTRG.15851	1.35505	0.0458465	0.748924	0.438345
gene	AT3G61160	MSTRG.12057	2.06522	0.0461144	0.748924	1.04629
gene	AT1G08930	MSTRG.675	2.16057	0.04613	0.748924	1.11141
gene	AT4G26860	MSTRG.14120	0.808856	0.0462381	0.748924	-0.306045
gene	AT1G68160	MSTRG.4175	1.48481	0.0463257	0.748924	0.570277
gene	AT5G12220	MSTRG.16156	0.659932	0.0465152	0.748924	-0.599611
gene	AT1G21590	MSTRG.1714	0.880783	0.0465186	0.748924	-0.183142
gene	AT1G72800	MSTRG.4545	2.48494	0.0466942	0.748924	1.31321
gene	AT4G32340	MSTRG.14565	1.2938	0.0467179	0.748924	0.371614
gene	AT2G27920	MSTRG.6636	1.29264	0.046762	0.748924	0.370322
gene	AT3G29590	MSTRG.10670	0.394705	0.0469025	0.748924	-1.34115
gene	AT3G28430	MSTRG.10604	0.702992	0.0470283	0.748924	-0.508419
gene	AT3G10440	MSTRG.9123	0.424009	0.0470461	0.748924	-1.23783
gene	AT5G49010	MSTRG.18325	1.7207	0.0470958	0.748924	0.782994
gene	AT1G53190	MSTRG.3207	0.628551	0.0473664	0.748924	-0.669899
gene	AT3G14000	MSTRG.9446	0.78619	0.0474703	0.748924	-0.34705
gene	AT2G45450	MSTRG.8086	2.23388	0.0475486	0.748924	1.15955
gene	AT2G21650	MSTRG.6173	2.31031	0.047607	0.748924	1.20809
gene	AT1G01800	MSTRG.64	1.31076	0.0476488	0.748924	0.3904
gene	AT4G27740	MSTRG.14192	2.10766	0.0478413	0.748924	1.07564
gene	AT3G19810	MSTRG.9941	1.133	0.0479109	0.748924	0.180149
gene	AT5G21100	MSTRG.16869	0.869487	0.0483596	0.748924	-0.201764
gene	AT5G44530	MSTRG.17968	0.639201	0.048386	0.748924	-0.645659
gene	AT1G59580	MSTRG.3552	1.3549	0.0484323	0.748924	0.438182
gene	AT5G57900	MSTRG.18987	1.4885	0.048827	0.748924	0.573861
gene	AT1G23890	MSTRG.1875	3.81614	0.0490613	0.748924	1.93211
gene	AT1G65040	MSTRG.3952	1.47024	0.049158	0.748924	0.556047
gene	AT4G08920	MSTRG.12722	0.80586	0.0494129	0.748924	-0.311399
gene	AT5G23235	MSTRG.16975	1.67401	0.0494587	0.748924	0.743312
gene	AT2G01850	MSTRG.5306	2.06261	0.0495193	0.748924	1.04447
gene	AT2G11140.1	MSTRG.5613	2.53467	0.0496651	0.748924	1.3418
gene	AT2G29080	MSTRG.6722	0.82265	0.0497221	0.748924	-0.28165
gene	AT2G01755	MSTRG.5302	2.21434	0.049734	0.748924	1.14688
gene	AT1G20090	MSTRG.1610	1.42076	0.0498295	0.748924	0.506662
gene	AT2G44040	MSTRG.7980	0.822246	0.0500656	0.748924	-0.282357
gene	AT4G12917	MSTRG.12982	2.3387	0.0501818	0.748924	1.22571
gene	AT4G30990	MSTRG.14445	0.632998	0.0503046	0.748924	-0.659727
gene	AT3G55610	MSTRG.11625	0.682309	0.050329	0.748924	-0.551503
gene	AT5G23530	MSTRG.16999	1.5632	0.0507	0.748924	0.644505
gene	AT5G57123	MSTRG.18923	1.76803	0.0508716	0.748924	0.822141
gene	AT5G47610	MSTRG.18205	0.841043	0.0509679	0.748924	-0.249749
gene	AT2G38000	MSTRG.7452	0.765987	0.0510213	0.748924	-0.384608
gene	AT5G50640	MSTRG.18446	0.913187	0.0510474	0.748924	-0.131018
gene	AT1G15400	MSTRG.1233	2.45653	0.0510651	0.748924	1.29662
gene	AT3G07670	MSTRG.8930	1.17012	0.0510768	0.748924	0.226651
gene	AT4G14770	MSTRG.13149	0.69818	0.0511945	0.748924	-0.518328
gene	AT1G22520	MSTRG.1783	1.37462	0.0513106	0.748924	0.459033
gene	AT5G26622	MSTRG.17226	0.719836	0.0514018	0.748924	-0.474259
gene	AT4G15800	MSTRG.13232	2.33629	0.0515468	0.748924	1.22422
gene	AT5G53530	MSTRG.18662	1.42269	0.0515916	0.748924	0.508619
gene	AT5G07990	MSTRG.15815	0.330587	0.0515919	0.748924	-1.5969
gene	AT2G45980	MSTRG.8136	1.46875	0.051592	0.748924	0.554593
gene	AT1G31817	MSTRG.2427	0.849008	0.051639	0.748924	-0.23615
gene	AT1G37130	MSTRG.2673	0.408656	0.0518747	0.748924	-1.29104
gene	AT1G55150	MSTRG.3360	0.69422	0.0520185	0.748924	-0.526535
gene	AT5G41410	MSTRG.17731	1.43935	0.0520422	0.748924	0.525417
gene	AT3G28940	MSTRG.10635	1.83566	0.0520466	0.748924	0.876296
gene	AT3G19553	MSTRG.9918	1.30298	0.0521986	0.748924	0.381812
gene	AT2G35736	MSTRG.7253	2.46257	0.0522168	0.748924	1.30017
gene	AT1G52030	MSTRG.3113	1.50375	0.0522717	0.748924	0.588561
gene	AT3G58760	MSTRG.11871	0.849467	0.0523179	0.748924	-0.235371
gene	AT2G15280	MSTRG.5719	1.80974	0.0523723	0.748924	0.855781
gene	AT1G07960	MSTRG.589	1.52837	0.0523897	0.748924	0.611995
gene	AT1G14280	MSTRG.1124	1.64008	0.0524315	0.748924	0.713768
gene	AT1G23530	MSTRG.1858	1.2497	0.0525169	0.748924	0.321585
gene	AT5G45600	MSTRG.18057	1.35067	0.0527308	0.748924	0.43368
gene	AT1G70790	MSTRG.4389	0.627383	0.0527492	0.748924	-0.672581
gene	AT1G75210	MSTRG.4748	0.913826	0.052754	0.748924	-0.130008
gene	AT3G55850	MSTRG.11643	0.670212	0.0527719	0.748924	-0.57731
gene	AT3G46540	MSTRG.10891	1.38549	0.053092	0.748924	0.470397
gene	AT4G33810	MSTRG.14695	0.902886	0.0531804	0.748924	-0.147385
gene	AT1G72130	MSTRG.4489	1.2289	0.0534362	0.748924	0.29737
gene	AT1G10720	MSTRG.836	1.66522	0.0534874	0.748924	0.735711
gene	AT4G01900	MSTRG.12407	1.30654	0.0535053	0.748924	0.385748
gene	AT5G54380	MSTRG.18717	1.66268	0.0535098	0.748924	0.733512
gene	AT1G76260	MSTRG.4833	0.841099	0.0535339	0.748924	-0.249653
gene	AT1G73930	MSTRG.4641	1.12838	0.053629	0.748924	0.174258
gene	AT5G11970	MSTRG.16137	2.04531	0.0536413	0.748924	1.03232
gene	AT4G29360	MSTRG.14314	1.42245	0.053667	0.748924	0.508378
gene	AT1G03940	MSTRG.245	0.281297	0.0536834	0.748924	-1.82983
gene	AT3G01980	MSTRG.8401	0.844556	0.0537635	0.748924	-0.243735
gene	AT1G23410	MSTRG.1852	1.50832	0.0539415	0.748924	0.592944
gene	AT3G23050	MSTRG.10195	1.60791	0.053971	0.748924	0.68519
gene	AT1G30750	MSTRG.2355	1.8823	0.0540291	0.748924	0.912497
gene	AT1G72416	MSTRG.4507	2.474	0.0540783	0.748924	1.30685
gene	AT5G43060	MSTRG.17858	1.36035	0.0542877	0.748924	0.443983
gene	AT1G06470	MSTRG.460	1.29367	0.0543004	0.748924	0.371472
gene	AT4G22560	MSTRG.13766	2.02692	0.0543461	0.748924	1.01929
gene	AT2G21120	MSTRG.6127	1.45771	0.0543643	0.748924	0.543705
gene	AT4G36570	MSTRG.14924	2.12121	0.0547238	0.748924	1.08489
gene	AT3G48680	MSTRG.11051	1.65413	0.0547392	0.748924	0.726074
gene	AT5G19130	MSTRG.16705	1.45788	0.0547841	0.748924	0.543872
gene	AT3G01510	MSTRG.8358	0.793305	0.0548398	0.748924	-0.334053
gene	AT4G14410	MSTRG.13113	1.4475	0.0548874	0.748924	0.533567
gene	AT1G76540	MSTRG.4856	0.810183	0.055049	0.748924	-0.303679
gene	AT5G42270	MSTRG.17795	0.894814	0.0550627	0.748924	-0.16034
gene	AT3G47860	MSTRG.10986	1.2438	0.0552672	0.748924	0.314759
gene	AT5G23920	MSTRG.17036	1.58024	0.0553272	0.748924	0.660141
gene	AT4G13950	MSTRG.13066	1.95175	0.0553521	0.748924	0.964771
gene	AT3G43540	MSTRG.10734	0.788545	0.0555895	0.748924	-0.342734
gene	AT1G15440	MSTRG.1239	0.633507	0.0556671	0.748924	-0.658567
gene	AT3G03110	MSTRG.8509	0.875715	0.055693	0.748924	-0.191467
gene	AT3G04210	MSTRG.8591	2.35537	0.0561656	0.748924	1.23595
gene	AT1G63850	MSTRG.3855	0.731724	0.0562231	0.748924	-0.450628
gene	AT2G44525	MSTRG.8021	0.859822	0.0562544	0.748924	-0.217891
gene	AT1G14120	MSTRG.1109	4.57622	0.056262	0.748924	2.19415
gene	AT1G32580	MSTRG.2492	0.89501	0.056705	0.748924	-0.160024
gene	AT4G01950	MSTRG.12410	1.37142	0.0567062	0.748924	0.455667
gene	AT5G55130	MSTRG.18777	1.46728	0.0567421	0.748924	0.553146
gene	AT4G08170	MSTRG.12689	0.478634	0.0568514	0.748924	-1.06301
gene	AT1G14310	MSTRG.1127	1.31731	0.0570054	0.748924	0.397597
gene	AT5G05550	MSTRG.15625	0.497381	0.0570222	0.748924	-1.00758
gene	AT5G34940	MSTRG.17381	1.48431	0.0570969	0.748924	0.569789
gene	AT3G47300	MSTRG.10937	1.37372	0.0571097	0.748924	0.458086
gene	AT5G05610	MSTRG.15631	1.2336	0.0571256	0.748924	0.302872
gene	AT2G37450	MSTRG.7408	1.24071	0.0572298	0.748924	0.311168
gene	AT2G14560	MSTRG.5683	4.4085	0.0574695	0.748924	2.14029
gene	AT3G10050	MSTRG.9085	0.760706	0.0575923	0.748924	-0.39459
gene	AT3G10860	MSTRG.9156	1.81458	0.0578243	0.748924	0.859636
gene	AT2G46070	MSTRG.8144	1.42428	0.0579575	0.748924	0.510234
gene	AT5G32450	MSTRG.17366	1.39722	0.0580342	0.748924	0.482557
gene	AT2G42600	MSTRG.7854	0.715348	0.0580984	0.748924	-0.483284
gene	AT4G24440	MSTRG.13915	0.74055	0.0581506	0.748924	-0.433331
gene	AT1G45332	MSTRG.2770	0.75778	0.0582236	0.748924	-0.40015
gene	AT2G39360	MSTRG.7570	1.51153	0.0582616	0.748924	0.596014
gene	AT5G22480	MSTRG.16924	0.736057	0.0582831	0.748924	-0.442111
gene	AT1G16850	MSTRG.1353	1.64863	0.058497	0.748924	0.721268
gene	AT5G23290	MSTRG.16983	1.49715	0.0585698	0.748924	0.582219
gene	AT3G27320	MSTRG.10522	0.675934	0.0586077	0.748924	-0.565046
gene	AT3G43510.1	MSTRG.10731	0.758005	0.0586147	0.748924	-0.39972
gene	AT1G32170	MSTRG.2460	1.82042	0.0587072	0.748924	0.864274
gene	AT2G29650	MSTRG.6763	0.762934	0.0587199	0.748924	-0.39037
gene	AT3G03780	MSTRG.8557	0.511417	0.0587912	0.748924	-0.967427
gene	AT5G17410	MSTRG.16558	0.819889	0.0588142	0.748924	-0.286499
gene	AT5G51940	MSTRG.18547	1.23566	0.0589234	0.748924	0.305284
gene	AT1G04240	MSTRG.273	1.63348	0.0591411	0.748924	0.707948
gene	AT5G14930	MSTRG.16358	3.20509	0.0592347	0.748924	1.68036
gene	AT1G52600	MSTRG.3150	1.51428	0.0593158	0.748924	0.598629
gene	AT1G65950	MSTRG.4010	0.684558	0.0593605	0.748924	-0.546756
gene	AT2G39000	MSTRG.7539	0.904955	0.0595255	0.748924	-0.144083
gene	AT3G15980	MSTRG.9625	0.670605	0.0598216	0.748924	-0.576466
gene	XLOC_000070	MSTRG.114	1.56893	0.0598512	0.748924	0.649782
gene	AT5G55070	MSTRG.18773	0.741987	0.059922	0.748924	-0.430535
gene	AT1G07660	MSTRG.560	1.51363	0.0600723	0.748924	0.59801
gene	AT5G59430	MSTRG.19104	0.686485	0.0601176	0.748924	-0.5427
gene	AT5G36700	MSTRG.17450	0.898884	0.0606153	0.748924	-0.153793
gene	AT1G76892	MSTRG.4889	4.7491	0.0606284	0.748924	2.24765
gene	AT1G62590	MSTRG.3759	0.304148	0.0606695	0.748924	-1.71715
gene	AT4G20260	MSTRG.13600	1.78535	0.0606906	0.748924	0.836204
gene	AT1G15215	MSTRG.1218	0.285893	0.060736	0.748924	-1.80645
gene	AT3G56650	MSTRG.11709	1.1901	0.0608705	0.748924	0.251078
gene	AT4G33400	MSTRG.14660	0.701587	0.060957	0.748924	-0.511305
gene	AT5G18500	MSTRG.16648	1.1029	0.0611648	0.748924	0.141301
gene	AT1G01900	MSTRG.94	0.422436	0.061272	0.748924	-1.2432
gene	AT3G08510	MSTRG.8961	1.40722	0.0613951	0.748924	0.492852
gene	AT2G18350	MSTRG.5917	2.03245	0.0615161	0.748924	1.02322
gene	AT3G54880	MSTRG.11561	2.08397	0.0616078	0.748924	1.05933
gene	AT4G28770	MSTRG.14276	1.77052	0.0616093	0.748924	0.824172
gene	AT5G43990	MSTRG.17920	0.287697	0.0617196	0.748924	-1.79738
gene	AT5G04750	MSTRG.15560	1.2941	0.0617316	0.748924	0.371949
gene	AT4G29810	MSTRG.14342	0.734863	0.0617978	0.748924	-0.444452
gene	AT5G67490	MSTRG.19795	1.71719	0.061865	0.748924	0.780046
gene	AT4G16330	MSTRG.13278	0.66048	0.0618652	0.748924	-0.598413
gene	AT1G10640	MSTRG.825	0.716188	0.0618667	0.748924	-0.481591
gene	AT3G16190	MSTRG.9645	1.52418	0.0619866	0.748924	0.608033
gene	AT4G37550	MSTRG.15016	0.693418	0.0620985	0.748924	-0.528202
gene	AT5G28150	MSTRG.17320	1.58429	0.0622138	0.748924	0.663839
gene	AT3G27770	MSTRG.10554	2.19111	0.062363	0.748924	1.13167
gene	AT4G24100	MSTRG.13881	0.735035	0.0625043	0.748924	-0.444116
gene	AT1G06690	MSTRG.480	0.628173	0.0625088	0.748924	-0.670766
gene	AT3G18940	MSTRG.9866	1.46104	0.0628684	0.748924	0.546998
gene	AT5G05620	MSTRG.15632	1.18314	0.0629149	0.748924	0.242626
gene	AT3G51400	MSTRG.11255	2.36054	0.0631937	0.748924	1.23912
gene	AT2G30790	MSTRG.6852	0.549568	0.0632581	0.748924	-0.863629
gene	AT1G29940	MSTRG.2289	0.69275	0.0633288	0.748924	-0.529592
gene	AT4G20410	MSTRG.13614	1.25243	0.0635478	0.748924	0.324726
gene	AT5G20680	MSTRG.16837	0.548916	0.0635972	0.748924	-0.865344
gene	AT5G45960	MSTRG.18086	1.77374	0.0636187	0.748924	0.826796
gene	AT5G03330	MSTRG.15441	1.50167	0.0637148	0.748924	0.586564
gene	AT2G40280	MSTRG.7658	1.04814	0.0637848	0.748924	0.0678342
gene	AT5G44635	MSTRG.17985	0.434212	0.0638563	0.748924	-1.20353
gene	AT3G53250	MSTRG.11419	2.5996	0.063922	0.748924	1.37829
gene	AT4G17740	MSTRG.13413	0.822643	0.0640924	0.748924	-0.281661
gene	AT5G13570	MSTRG.16239	0.833106	0.064095	0.748924	-0.263429
gene	AT5G01215	MSTRG.15253	0.118002	0.0641043	0.748924	-3.08312
gene	AT5G66530	MSTRG.19706	0.83306	0.0643001	0.748924	-0.263508
gene	AT2G05520	MSTRG.5518	1.62825	0.0643006	0.748924	0.703324
gene	AT5G02970	MSTRG.15409	0.930916	0.0643901	0.748924	-0.103277
gene	AT3G24430	MSTRG.10293	0.788123	0.0644032	0.748924	-0.343508
gene	AT5G35910	MSTRG.17424	0.72385	0.0644483	0.748924	-0.466237
gene	AT2G25095	MSTRG.6420	3.39058	0.064534	0.748924	1.76153
gene	AT3G57170	MSTRG.11753	0.862971	0.064733	0.748924	-0.212617
gene	AT3G16450	MSTRG.9664	1.41254	0.064803	0.748924	0.49829
gene	AT5G64460	MSTRG.19510	1.19947	0.0649031	0.748924	0.2624
gene	AT3G59060	MSTRG.11896	0.699457	0.0649641	0.748924	-0.515693
gene	AT3G48350	MSTRG.11025	1.53884	0.0650393	0.748924	0.621848
gene	AT5G01370	MSTRG.15267	0.486706	0.0652538	0.748924	-1.03888
gene	AT1G47230	MSTRG.2786	0.848948	0.0653389	0.748924	-0.236252
gene	AT1G19020	MSTRG.1531	2.76007	0.0654589	0.748924	1.4647
gene	AT3G10640	MSTRG.9142	0.67652	0.0655054	0.748924	-0.563795
gene	AT2G07050	MSTRG.5559	0.823594	0.0655122	0.748924	-0.279996
gene	AT3G14350	MSTRG.9475	0.860707	0.0655372	0.748924	-0.216406
gene	AT1G18720	MSTRG.1509	1.34766	0.0656118	0.748924	0.430454
gene	AT5G02620	MSTRG.15381	1.29061	0.065762	0.748924	0.368053
gene	AT5G19320	MSTRG.16725	0.862593	0.0657925	0.748924	-0.213248
gene	AT2G02470	MSTRG.5352	1.68608	0.0658223	0.748924	0.753677
gene	AT1G05180	MSTRG.353	0.848685	0.0658536	0.748924	-0.236699
gene	AT1G02960	MSTRG.163	0.501053	0.0659114	0.748924	-0.996964
gene	AT1G04780	MSTRG.313	0.739933	0.0660851	0.748924	-0.434533
gene	AT1G01490	MSTRG.44	1.44923	0.066176	0.748924	0.535285
gene	AT4G20150	MSTRG.13594	2.40821	0.0661872	0.748924	1.26796
gene	AT2G31660	MSTRG.6920	0.853037	0.0662667	0.748924	-0.229319
gene	AT1G66240	MSTRG.4026	1.60197	0.066284	0.748924	0.679847
gene	AT2G28510	MSTRG.6684	1.7046	0.0665523	0.748924	0.769434
gene	AT5G44680	MSTRG.17988	1.54313	0.0666446	0.748924	0.625863
gene	AT2G29020	MSTRG.6718	2.4017	0.0666598	0.748924	1.26406
gene	AT4G23670	MSTRG.13846	1.08207	0.0666717	0.748924	0.113792
gene	AT2G47930	MSTRG.8295	2.43294	0.0667099	0.748924	1.2827
gene	AT5G65830	MSTRG.19641	1.9463	0.0667838	0.748924	0.960732
gene	AT2G22640	MSTRG.6235	2.24652	0.0667881	0.748924	1.16769
gene	AT2G26510	MSTRG.6531	1.26948	0.0670208	0.748924	0.344233
gene	AT4G04850	MSTRG.12608	0.8321	0.0670586	0.748924	-0.26517
gene	AT5G36790	MSTRG.17453	0.876997	0.067242	0.748924	-0.189355
gene	AT5G20960	MSTRG.16857	0.813804	0.0672875	0.748924	-0.297246
gene	AT4G10610	MSTRG.12822	1.2192	0.0674082	0.748924	0.285929
gene	AT1G16220	MSTRG.1298	3.20256	0.0676428	0.748924	1.67922
gene	AT5G17250	MSTRG.16546	0.346608	0.0677669	0.748924	-1.52862
gene	AT1G02460	MSTRG.122	0.455366	0.0678022	0.748924	-1.1349
gene	AT3G52710	MSTRG.11373	2.01578	0.0678144	0.748924	1.01134
gene	AT4G12390	MSTRG.12938	1.30299	0.0679924	0.748924	0.381823
gene	AT1G45229	MSTRG.2760	0.322729	0.0680028	0.748924	-1.63161
gene	AT1G07705	MSTRG.566	0.78444	0.0681067	0.748924	-0.350265
gene	AT3G23740	MSTRG.10247	0.719462	0.0681169	0.748924	-0.47501
gene	AT1G02065	MSTRG.91	0.388395	0.0681483	0.748924	-1.3644
gene	AT3G53370	MSTRG.11428	1.79192	0.06829	0.748924	0.841504
gene	AT2G17870	MSTRG.5873	0.78107	0.0683027	0.748924	-0.356475
gene	AT5G42800	MSTRG.17837	0.49586	0.0683273	0.748924	-1.012
gene	AT3G27580	MSTRG.10542	0.764782	0.0683927	0.748924	-0.386879
gene	AT5G54500	MSTRG.18724	1.30089	0.0684687	0.748924	0.379503
gene	AT4G38490	MSTRG.15090	2.09161	0.0686293	0.748924	1.06461
gene	AT4G15780	MSTRG.13230	1.37492	0.0686703	0.748924	0.459352
gene	AT3G10730	MSTRG.9149	1.25562	0.0687294	0.748924	0.328405
gene	AT4G34000	MSTRG.14708	0.547983	0.0687729	0.748924	-0.867797
gene	AT1G74260	MSTRG.4666	0.655917	0.0688686	0.748924	-0.608414
gene	AT5G17050	MSTRG.16533	0.536987	0.0692285	0.748924	-0.897042
gene	AT2G45850	MSTRG.8124	0.807396	0.0692893	0.748924	-0.308651
gene	AT5G05270	MSTRG.15601	0.560901	0.0693588	0.748924	-0.834183
gene	AT2G21880	MSTRG.6185	1.4517	0.0693787	0.748924	0.537748
gene	AT3G24530	MSTRG.10305	0.869456	0.0694036	0.748924	-0.201815
gene	AT2G39800	MSTRG.7611	0.473591	0.0694741	0.748924	-1.07829
gene	AT1G02040	MSTRG.92	0.46213	0.0695838	0.748924	-1.11363
gene	AT3G11650	MSTRG.9219	1.8628	0.0696603	0.748924	0.897471
gene	AT1G73530	MSTRG.4604	1.44727	0.0698152	0.748924	0.533336
gene	AT3G61710	MSTRG.12101	0.76934	0.0698578	0.748924	-0.378306
gene	AT5G62880	MSTRG.19367	1.52997	0.0698607	0.748924	0.613504
gene	AT2G34620	MSTRG.7164	0.796391	0.0700159	0.748924	-0.328452
gene	AT3G45010	MSTRG.10815	0.858309	0.0701413	0.748924	-0.220432
gene	AT4G19670	MSTRG.13562	1.24725	0.0702085	0.748924	0.318751
gene	AT5G05330	MSTRG.15604	0.506235	0.0702405	0.748924	-0.982121
gene	AT1G19580	MSTRG.1570	1.3016	0.0703717	0.748924	0.380281
gene	AT3G03560	MSTRG.8535	1.31642	0.0705501	0.748924	0.396622
gene	AT3G47070	MSTRG.10929	1.83565	0.0706777	0.748924	0.876294
gene	AT4G16760	MSTRG.13323	0.852407	0.0707457	0.748924	-0.230385
gene	AT5G19140	MSTRG.16706	1.52496	0.0708016	0.748924	0.608775
gene	AT1G79150	MSTRG.5090	0.610712	0.0709214	0.748924	-0.711435
gene	AT5G16400	MSTRG.16482	1.2679	0.0710012	0.748924	0.342446
gene	AT5G20040	MSTRG.16787	0.782049	0.0711361	0.748924	-0.354669
gene	AT1G63810	MSTRG.3851	0.75574	0.0711551	0.748924	-0.404038
gene	AT5G53620	MSTRG.18669	0.81625	0.0711674	0.748924	-0.292917
gene	AT2G06925	MSTRG.5555	1.52218	0.0713238	0.748924	0.606136
gene	AT4G19880	MSTRG.13576	1.29871	0.0713386	0.748924	0.377082
gene	AT1G20430	MSTRG.1633	1.58694	0.0714061	0.748924	0.666244
gene	AT1G07970	MSTRG.590	0.743322	0.071428	0.748924	-0.427941
gene	AT2G39930	MSTRG.7623	0.778334	0.0714865	0.748924	-0.36154
gene	AT4G10280	MSTRG.12802	1.70964	0.0716256	0.748924	0.773691
gene	AT3G47600	MSTRG.10964	1.59826	0.0716953	0.748924	0.676505
gene	AT3G02380	MSTRG.8438	0.559876	0.071777	0.748924	-0.836821
gene	AT5G13680	MSTRG.16250	0.672391	0.0717966	0.748924	-0.572629
gene	AT5G62270	MSTRG.19323	0.731019	0.0718158	0.748924	-0.452018
gene	AT4G12545	MSTRG.12948	2.96295	0.0719368	0.748924	1.56703
gene	AT3G16500	MSTRG.9669	1.31784	0.0719499	0.748924	0.398178
gene	AT5G22030	MSTRG.16891	0.894767	0.0719772	0.748924	-0.160417
gene	AT5G58640	MSTRG.19051	1.26092	0.0720438	0.748924	0.33448
gene	AT2G16660	MSTRG.5782	1.50735	0.0720501	0.748924	0.592017
gene	AT4G13370	MSTRG.13020	0.490686	0.072156	0.748924	-1.02713
gene	AT3G22740	MSTRG.10169	0.200693	0.0723863	0.748924	-2.31694
gene	AT5G56910	MSTRG.18902	1.19537	0.0724679	0.748924	0.257452
gene	AT4G10110	MSTRG.12792	1.65617	0.0725951	0.748924	0.727851
gene	AT3G05490	MSTRG.8702	2.1623	0.0727028	0.748924	1.11257
gene	AT5G57560	MSTRG.18957	1.58847	0.0727274	0.748924	0.667636
gene	AT2G37860	MSTRG.7438	0.898239	0.0728816	0.748924	-0.154829
gene	AT4G30210	MSTRG.14375	0.803699	0.0729202	0.748924	-0.315273
gene	AT3G59000	MSTRG.11887	2.24628	0.0730279	0.748924	1.16753
gene	AT1G08110	MSTRG.601	0.887441	0.0730741	0.748924	-0.172277
gene	AT4G32920	MSTRG.14619	0.575867	0.0731454	0.748924	-0.796194
gene	AT3G02730	MSTRG.8472	1.58238	0.0731493	0.748924	0.662092
gene	AT3G07180	MSTRG.8879	0.869214	0.0731535	0.748924	-0.202217
gene	AT3G19100	MSTRG.9880	0.664277	0.0731643	0.748924	-0.590142
gene	AT1G67785	MSTRG.4136	1.97645	0.0731744	0.748924	0.982915
gene	AT4G24690	MSTRG.13937	1.18452	0.073369	0.748924	0.244309
gene	AT3G25580	MSTRG.10367	1.25434	0.073669	0.748924	0.326929
gene	AT3G01590	MSTRG.8368	0.701898	0.0736852	0.748924	-0.510667
gene	AT1G64530	MSTRG.3905	0.726698	0.073695	0.748924	-0.460573
gene	AT1G66940	MSTRG.4068	1.46428	0.0738266	0.748924	0.550189
gene	AT5G01780	MSTRG.15308	1.21206	0.0739047	0.748924	0.277457
gene	AT3G22880	MSTRG.10179	1.94367	0.0739162	0.748924	0.958784
gene	AT4G37680	MSTRG.15026	1.43349	0.0740852	0.748924	0.519533
gene	AT5G20600	MSTRG.16833	0.820795	0.074109	0.748924	-0.284906
gene	AT1G08830	MSTRG.668	1.45394	0.0741534	0.748924	0.539965
gene	AT3G61420	MSTRG.12076	0.220458	0.0741617	0.748924	-2.18142
gene	AT1G33240	MSTRG.2526	1.42089	0.0741799	0.748924	0.50679
gene	AT2G12461	MSTRG.5631	1.84955	0.0741877	0.748924	0.887172
gene	AT5G38510	MSTRG.17537	1.12179	0.0741944	0.748924	0.165807
gene	AT5G32440	MSTRG.17365	1.37462	0.0742846	0.748924	0.45903
gene	AT1G34340	MSTRG.2600	0.851448	0.0744422	0.748924	-0.232009
gene	AT2G25190	MSTRG.6428	1.82813	0.0745699	0.748924	0.870365
gene	AT5G43680	MSTRG.17894	2.11907	0.0746156	0.748924	1.08343
gene	AT2G14260	MSTRG.5678	0.799525	0.0747771	0.748924	-0.322784
gene	AT1G60860	MSTRG.3633	0.725891	0.0748285	0.748924	-0.462176
gene	AT4G34830	MSTRG.14783	0.838548	0.0748737	0.748924	-0.254034
gene	AT2G26200	MSTRG.6507	0.880743	0.0749838	0.748924	-0.183206
gene	AT1G28520	MSTRG.2167	0.79284	0.0749995	0.748924	-0.334899
gene	AT5G10400	MSTRG.15993	1.81223	0.075172	0.748924	0.857767
gene	AT3G12620	MSTRG.9304	1.64508	0.0752687	0.748924	0.718158
gene	AT2G17570	MSTRG.5853	1.47035	0.0754488	0.748924	0.556158
gene	AT4G30620	MSTRG.14409	1.21125	0.0755026	0.748924	0.276493
gene	AT1G53230	MSTRG.3209	1.41455	0.0755854	0.748924	0.500344
gene	AT5G14090	MSTRG.16288	1.49961	0.0756053	0.748924	0.584589
gene	AT2G16950	MSTRG.5806	0.719276	0.0756456	0.748924	-0.475383
gene	AT5G19850	MSTRG.16770	0.648548	0.0758334	0.748924	-0.624714
gene	AT3G03980	MSTRG.8573	1.63758	0.0759869	0.748924	0.711567
gene	AT5G54060	MSTRG.18692	0.557901	0.0760351	0.748924	-0.84192
gene	AT1G34260	MSTRG.2597	0.620482	0.0762422	0.748924	-0.688538
gene	AT1G55690	MSTRG.3404	0.732939	0.0762942	0.748924	-0.448235
gene	AT1G06630	MSTRG.474	1.14346	0.0763533	0.748924	0.193409
gene	AT2G19830	MSTRG.6022	1.26555	0.0763726	0.748924	0.339767
gene	AT3G04500	MSTRG.8610	0.840406	0.0764732	0.748924	-0.250841
gene	AT5G15080	MSTRG.16368	1.29724	0.0765653	0.748924	0.375445
gene	AT4G00820	MSTRG.12313	0.771642	0.0768947	0.748924	-0.373996
gene	AT1G75760	MSTRG.4793	1.85941	0.076898	0.748924	0.894843
gene	AT1G67830	MSTRG.4143	1.78337	0.0769188	0.748924	0.834607
gene	AT2G30580	MSTRG.6834	0.787909	0.0771593	0.748924	-0.343898
gene	AT3G46640	MSTRG.10901	2.04628	0.0772101	0.748924	1.033
gene	AT5G18190	MSTRG.16619	1.13449	0.077337	0.748924	0.182049
gene	AT3G12140	MSTRG.9262	0.756431	0.077339	0.748924	-0.40272
gene	AT1G75040	MSTRG.4735	0.514806	0.0773865	0.748924	-0.957899
gene	AT5G08110	MSTRG.15829	1.52107	0.0774352	0.748924	0.60509
gene	AT5G18480	MSTRG.16646	1.6204	0.0777471	0.748924	0.696346
gene	AT1G07050	MSTRG.508	2.05814	0.0777561	0.748924	1.04134
gene	AT5G63870	MSTRG.19450	1.12207	0.0778822	0.748924	0.166169
gene	AT5G15440	MSTRG.16397	1.39678	0.0778831	0.748924	0.482102
gene	AT1G03470	MSTRG.208	0.633006	0.0778982	0.748924	-0.659708
gene	AT5G27670	MSTRG.17289	1.67366	0.078271	0.748924	0.743005
gene	AT5G61920	MSTRG.19300	0.583912	0.0782957	0.748924	-0.776177
gene	AT5G24470	MSTRG.17083	0.782889	0.0783568	0.748924	-0.35312
gene	AT5G47800	MSTRG.18224	2.67508	0.0784945	0.748924	1.41958
gene	AT2G27150	MSTRG.6585	0.805525	0.0784976	0.748924	-0.311999
gene	AT5G11150	MSTRG.16067	1.6537	0.0785751	0.748924	0.725697
gene	AT3G56570	MSTRG.11703	1.60119	0.0787378	0.748924	0.679142
gene	AT3G05940	MSTRG.8757	1.63314	0.0787823	0.748924	0.70765
gene	AT2G37035	MSTRG.7367	1.31507	0.0787855	0.748924	0.395136
gene	AT2G14460	MSTRG.5679	2.49278	0.0788731	0.748924	1.31776
gene	AT1G52100	MSTRG.3115	1.56903	0.078947	0.748924	0.649872
gene	AT1G75200	MSTRG.4747	0.763023	0.0790014	0.748924	-0.390202
gene	AT5G35400	MSTRG.17396	0.693597	0.0790319	0.748924	-0.527831
gene	AT2G27210	MSTRG.6592	0.884815	0.079603	0.748924	-0.176553
gene	AT3G07460	MSTRG.8908	1.56669	0.0796425	0.748924	0.647719
gene	AT3G21160	MSTRG.10053	1.17766	0.0796449	0.748924	0.235922
gene	AT5G19730	MSTRG.16759	0.790897	0.0797222	0.748924	-0.338438
gene	AT4G04800	MSTRG.12606	1.9952	0.0798305	0.748924	0.996531
gene	AT1G08350	MSTRG.622	4.95304	0.0798528	0.748924	2.30831
gene	AT2G41870	MSTRG.7797	0.398553	0.0798794	0.748924	-1.32716
gene	AT1G51140	MSTRG.3051	0.664992	0.0798999	0.748924	-0.588591
gene	AT3G18215	MSTRG.9805	1.74226	0.0799529	0.748924	0.80096
gene	AT2G32415	MSTRG.6980	1.42369	0.0800151	0.748924	0.509631
gene	AT3G04950	MSTRG.8654	1.38981	0.0800703	0.748924	0.474889
gene	AT1G11650	MSTRG.914	0.967169	0.0803326	0.748924	-0.0481598
gene	AT1G67300	MSTRG.4091	0.805748	0.0804616	0.748924	-0.311599
gene	AT2G35720	MSTRG.7252	0.615161	0.0805027	0.748924	-0.700963
gene	AT4G14800	MSTRG.13151	1.88451	0.0805906	0.748924	0.91419
gene	AT4G14160	MSTRG.13088	0.906808	0.0807632	0.748924	-0.141131
gene	AT2G14878	MSTRG.5699	1.51001	0.0807844	0.748924	0.594554
gene	AT5G10290	MSTRG.15983	1.45277	0.0808212	0.748924	0.538807
gene	AT3G58680	MSTRG.11863	1.28618	0.0809604	0.748924	0.363088
gene	AT5G17270	MSTRG.16547	0.690462	0.0809672	0.748924	-0.534365
gene	AT5G21274	MSTRG.16875	1.95488	0.0812288	0.748924	0.967079
gene	AT1G25570	MSTRG.1983	0.818471	0.0812753	0.748924	-0.288996
gene	AT1G23740	MSTRG.1867	0.854661	0.0813266	0.748924	-0.226576
gene	AT5G27120	MSTRG.17253	0.826015	0.0813465	0.748924	-0.27576
gene	AT5G40600	MSTRG.17668	0.363143	0.0816258	0.748924	-1.46139
gene	AT5G25210	MSTRG.17135	1.88257	0.0816324	0.748924	0.912704
gene	AT1G52880	MSTRG.3176	1.85892	0.0818316	0.748924	0.894461
gene	AT1G74350	MSTRG.4672	1.83127	0.0818692	0.748924	0.872846
gene	AT5G05230	MSTRG.15599	1.37333	0.0818704	0.748924	0.45768
gene	AT1G64280	MSTRG.3886	0.781935	0.0820626	0.748924	-0.354879
gene	AT2G28000	MSTRG.6642	0.729208	0.0820922	0.748924	-0.455597
gene	AT4G27520	MSTRG.14169	0.485993	0.0821373	0.748924	-1.04099
gene	AT1G24610	MSTRG.1923	0.680239	0.0822806	0.748924	-0.555887
gene	AT5G12020	MSTRG.16141	2.30394	0.0823255	0.748924	1.20411
gene	AT2G19570	MSTRG.6000	1.67216	0.0823401	0.748924	0.741711
gene	AT3G63200	MSTRG.12219	0.51392	0.0824366	0.748924	-0.960384
gene	AT3G23920	MSTRG.10260	0.737909	0.0827075	0.748924	-0.438486
gene	AT2G19470	MSTRG.5992	0.763805	0.0827595	0.748924	-0.388723
gene	AT1G10200	MSTRG.791	1.29487	0.0827797	0.748924	0.372811
gene	AT3G51800	MSTRG.11287	0.801826	0.0832727	0.748924	-0.318638
gene	AT1G22840	MSTRG.1805	1.77364	0.083305	0.748924	0.826716
gene	AT2G24630	MSTRG.6390	1.27624	0.0833345	0.748924	0.351896
gene	AT5G26260	MSTRG.17207	1.78369	0.083421	0.748924	0.834864
gene	AT1G03150	MSTRG.180	1.63831	0.0834947	0.748924	0.712212
gene	AT4G00490	MSTRG.12284	0.775217	0.0835224	0.748924	-0.367328
gene	AT1G30320	MSTRG.2314	0.676481	0.0836584	0.748924	-0.56388
gene	AT1G73840	MSTRG.4629	0.793465	0.0838023	0.748924	-0.333762
gene	AT2G18520	MSTRG.5930	0.662893	0.0838323	0.748924	-0.593152
gene	AT5G09995	MSTRG.15957	0.628063	0.0838346	0.748924	-0.67102
gene	AT2G32520	MSTRG.6990	1.25442	0.0838649	0.748924	0.327015
gene	AT5G55400	MSTRG.18794	0.814374	0.0840713	0.748924	-0.296237
gene	AT2G22770	MSTRG.6243	1.97402	0.0841085	0.748924	0.981135
gene	AT2G37470	MSTRG.7410	2.11686	0.0841228	0.748924	1.08193
gene	AT5G27330	MSTRG.17265	0.630469	0.0841774	0.748924	-0.665502
gene	AT1G09480	MSTRG.723	1.35446	0.0842317	0.748924	0.437716
gene	AT2G03800	MSTRG.5432	0.766193	0.0843483	0.748924	-0.384221
gene	AT3G11780	MSTRG.9231	1.18047	0.0844204	0.748924	0.23936
gene	AT5G16710	MSTRG.16512	1.23428	0.0846967	0.748924	0.30367
gene	AT1G44170	MSTRG.2720	1.37428	0.0847202	0.748924	0.458678
gene	AT5G05580	MSTRG.15629	0.759877	0.0848695	0.748924	-0.396161
gene	AT1G63660	MSTRG.3840	0.654028	0.0849155	0.748924	-0.612576
gene	AT5G46860	MSTRG.18151	1.27093	0.0849302	0.748924	0.345887
gene	AT3G60500	MSTRG.12005	0.728697	0.0849798	0.748924	-0.456609
gene	AT1G28250	MSTRG.2146	2.32251	0.0851266	0.748924	1.21569
gene	AT2G26660	MSTRG.6541	1.74155	0.0851518	0.748924	0.80037
gene	AT2G20490	MSTRG.6068	1.51249	0.0852892	0.748924	0.596924
gene	AT1G66620	MSTRG.4041	1.57573	0.0853727	0.748924	0.65602
gene	AT5G48460	MSTRG.18273	1.31642	0.0854719	0.748924	0.396619
gene	AT5G09960	MSTRG.15953	1.47554	0.0854975	0.748924	0.561245
gene	AT3G11230	MSTRG.9186	1.87336	0.0855012	0.748924	0.905627
gene	AT4G29160	MSTRG.14301	1.1056	0.0855441	0.748924	0.144834
gene	AT1G50490	MSTRG.3010	1.42527	0.0855603	0.748924	0.511236
gene	AT2G46790	MSTRG.8212	0.447773	0.0856561	0.748924	-1.15916
gene	AT5G13710	MSTRG.16249	1.23583	0.0856763	0.748924	0.305477
gene	AT4G33260	MSTRG.14649	0.685411	0.0856932	0.748924	-0.544959
gene	AT4G04610	MSTRG.12587	0.803235	0.0857167	0.748924	-0.316106
gene	AT1G11112	MSTRG.871	2.18154	0.0857998	0.748924	1.12535
gene	AT5G47660	MSTRG.18211	0.663963	0.085937	0.748924	-0.590826
gene	AT5G62190	MSTRG.19316	0.834017	0.0860396	0.748924	-0.261851
gene	AT4G18820	MSTRG.13498	0.767888	0.0860642	0.748924	-0.381032
gene	AT1G44810	MSTRG.2728	1.40094	0.0862993	0.748924	0.486395
gene	AT2G32640	MSTRG.6999	0.817989	0.0863115	0.748924	-0.289847
gene	AT3G15115	MSTRG.9545	2.08651	0.0863654	0.748924	1.06109
gene	AT5G49820	MSTRG.18384	0.801265	0.0864338	0.748924	-0.319649
gene	AT1G52280	MSTRG.3126	1.06941	0.0864434	0.748924	0.096809
gene	AT5G18970	MSTRG.16686	3.48018	0.0865085	0.748924	1.79916
gene	AT4G02940	MSTRG.12500	0.76004	0.0865811	0.748924	-0.395852
gene	AT3G07160	MSTRG.8877	0.88504	0.0866042	0.748924	-0.176186
gene	AT1G10780	MSTRG.841	1.22703	0.0867137	0.748924	0.29517
gene	AT5G18690	MSTRG.16667	1.37506	0.086788	0.748924	0.459495
gene	AT5G07470	MSTRG.15784	1.45971	0.0868062	0.748924	0.545681
gene	AT4G36750	MSTRG.14937	1.35389	0.0868245	0.748924	0.437105
gene	AT1G16340	MSTRG.1305	1.25281	0.0870694	0.748924	0.325173
gene	AT5G10605	MSTRG.16012	0.256832	0.087172	0.748924	-1.9611
gene	AT2G42580	MSTRG.7852	1.31878	0.0872532	0.748924	0.399205
gene	AT3G51630	MSTRG.11273	0.690943	0.0872678	0.748924	-0.533361
gene	AT5G18150	MSTRG.16616	1.70752	0.0873033	0.748924	0.771905
gene	AT1G78240	MSTRG.5014	0.846892	0.0873263	0.748924	-0.23975
gene	AT5G66000	MSTRG.19658	0.214244	0.0873544	0.748924	-2.22268
gene	AT3G13230	MSTRG.9363	0.671635	0.0875437	0.748924	-0.57425
gene	AT5G56280	MSTRG.18861	1.5145	0.0875529	0.748924	0.598842
gene	AT1G17550	MSTRG.1416	1.24953	0.0875585	0.748924	0.321383
gene	AT4G32790	MSTRG.14605	2.10892	0.0877245	0.748924	1.07651
gene	AT1G74370	MSTRG.4674	1.37958	0.0878015	0.748924	0.464234
gene	AT5G47210	MSTRG.18174	0.799041	0.0878056	0.748924	-0.323659
gene	AT2G32720	MSTRG.7005	1.56209	0.0878663	0.748924	0.643473
gene	AT1G74670	MSTRG.4704	2.21436	0.0880894	0.748924	1.14689
gene	AT4G29140	MSTRG.14299	1.70971	0.0884222	0.748924	0.773756
gene	AT1G11175	MSTRG.877	1.36664	0.088524	0.748924	0.450638
gene	AT2G25300	MSTRG.6438	0.609427	0.0886075	0.748924	-0.714475
gene	AT2G40960	MSTRG.7720	0.792353	0.0886544	0.748924	-0.335784
gene	AT4G02390	MSTRG.12445	0.658154	0.0886606	0.748924	-0.603503
gene	AT2G06990	MSTRG.5558	0.713845	0.0886764	0.748924	-0.486318
gene	AT1G29850	MSTRG.2282	1.19355	0.0887411	0.748924	0.255258
gene	AT5G48220	MSTRG.18254	0.856637	0.088804	0.748924	-0.223245
gene	AT1G32370	MSTRG.2474	1.99142	0.0888153	0.748924	0.993799
gene	AT5G06690	MSTRG.15722	1.34665	0.0888726	0.748924	0.429376
gene	AT2G44750	MSTRG.8036	0.378356	0.0889044	0.748924	-1.40219
gene	AT3G25680	MSTRG.10381	0.773635	0.0889067	0.748924	-0.370275
gene	AT3G09735	MSTRG.9059	1.63176	0.0890637	0.748924	0.706433
gene	AT2G45790	MSTRG.8118	1.49646	0.0892364	0.748924	0.581553
gene	AT4G32070	MSTRG.14537	0.702605	0.0892757	0.748924	-0.509215
gene	AT5G02820	MSTRG.15396	0.7094	0.0893889	0.748924	-0.49533
gene	AT5G52030	MSTRG.18552	0.538052	0.0895155	0.748924	-0.894181
gene	AT5G49215	MSTRG.18338	1.63407	0.0895192	0.748924	0.708472
gene	AT1G71350	MSTRG.4430	0.668088	0.0895734	0.748924	-0.581891
gene	AT1G16520	MSTRG.1326	0.740291	0.0895788	0.748924	-0.433835
gene	AT1G20870	MSTRG.1667	0.524037	0.0896503	0.748924	-0.93226
gene	AT2G21660	MSTRG.6174	1.24696	0.0897908	0.748924	0.318421
gene	AT4G30270	MSTRG.14381	2.00506	0.0898041	0.748924	1.00365
gene	AT5G66820	MSTRG.19736	1.50019	0.0898252	0.748924	0.585148
gene	AT3G13320	MSTRG.9373	1.11075	0.089845	0.748924	0.151534
gene	AT5G35970	MSTRG.17430	0.729605	0.0898633	0.748924	-0.454812
gene	AT3G24500	MSTRG.10299	1.71925	0.0899129	0.748924	0.781779
gene	AT4G10760	MSTRG.12833	0.669962	0.0899626	0.748924	-0.577848
gene	AT3G13490	MSTRG.9391	0.751425	0.0900163	0.748924	-0.412299
gene	AT4G12540	MSTRG.12949	1.1139	0.0902545	0.748924	0.155626
gene	AT1G26550	MSTRG.2020	1.38241	0.0902575	0.748924	0.467181
gene	AT1G53450	MSTRG.3230	0.76587	0.0902989	0.748924	-0.384829
gene	AT3G55480	MSTRG.11614	0.909528	0.0904107	0.748924	-0.13681
gene	AT5G14320	MSTRG.16303	1.47371	0.0905272	0.748924	0.559448
gene	AT3G51950	MSTRG.11301	1.1051	0.0906088	0.748924	0.144175
gene	AT1G03960	MSTRG.250	0.336202	0.0907201	0.748924	-1.5726
gene	AT5G43440	MSTRG.17883	1.37011	0.0907308	0.748924	0.454296
gene	AT2G38940	MSTRG.7534	1.61725	0.0907613	0.748924	0.69354
gene	AT5G49300	MSTRG.18343	3.66261	0.0907992	0.748924	1.87287
gene	AT3G17700	MSTRG.9760	0.865928	0.0908966	0.748924	-0.207681
gene	AT4G11120	MSTRG.12858	0.867096	0.090906	0.748924	-0.205736
gene	AT3G61950	MSTRG.12117	1.45703	0.0909278	0.748924	0.543028
gene	AT5G48150	MSTRG.18251	1.36374	0.091069	0.748924	0.447565
gene	AT2G25660	MSTRG.6463	0.795106	0.0911337	0.748924	-0.33078
gene	AT3G01150	MSTRG.8323	0.711551	0.0911653	0.748924	-0.49096
gene	AT5G04600	MSTRG.15548	0.704164	0.0913946	0.748924	-0.506017
gene	AT4G28030	MSTRG.14214	1.10642	0.0914499	0.748924	0.145901
gene	AT1G76080	MSTRG.4814	1.22738	0.0914682	0.748924	0.295583
gene	AT4G18205	MSTRG.13451	1.85688	0.0914842	0.748924	0.892877
gene	AT1G06160	MSTRG.435	2.85347	0.0915089	0.748924	1.51272
gene	AT5G55140	MSTRG.18778	1.28358	0.0915307	0.748924	0.36017
gene	AT5G60100	MSTRG.19160	1.67337	0.0915829	0.748924	0.74276
gene	AT5G05920	MSTRG.15656	0.611963	0.0916113	0.748924	-0.708484
gene	AT1G74030	MSTRG.4648	0.812051	0.0916961	0.748924	-0.300358
gene	AT1G76240	MSTRG.4832	0.641581	0.0917055	0.748924	-0.640296
gene	AT2G20990	MSTRG.6123	0.882019	0.0919485	0.748924	-0.181118
gene	AT1G06980	MSTRG.502	1.81365	0.0919572	0.748924	0.858897
gene	AT1G30690	MSTRG.2350	0.657562	0.091983	0.748924	-0.604801
gene	AT5G48730	MSTRG.18300	1.08408	0.0922771	0.748924	0.116472
gene	AT5G10070	MSTRG.15964	0.780474	0.092332	0.748924	-0.357578
gene	AT2G04030	MSTRG.5441	0.873773	0.0923588	0.748924	-0.194669
gene	AT1G04040	MSTRG.256	1.56612	0.09245	0.748924	0.647193
gene	AT5G41580	MSTRG.17740	0.58694	0.0926395	0.748924	-0.768715
gene	AT2G30200	MSTRG.6802	0.797722	0.092697	0.748924	-0.326042
gene	AT3G20540	MSTRG.10006	0.792964	0.0927514	0.748924	-0.334673
gene	AT2G21090	MSTRG.6131	1.35714	0.0927576	0.748924	0.440566
gene	AT5G03200	MSTRG.15428	0.581138	0.0928124	0.748924	-0.783047
gene	AT4G18070	MSTRG.13443	1.43376	0.0928907	0.748924	0.519802
gene	AT5G67300	MSTRG.19774	1.95381	0.0929911	0.748924	0.966287
gene	AT3G20500	MSTRG.10004	0.893509	0.0930079	0.748924	-0.162446
gene	AT1G36390	MSTRG.2667	1.22032	0.0930571	0.748924	0.287262
gene	AT5G09850	MSTRG.15944	1.16288	0.0931197	0.748924	0.217698
gene	AT5G64290	MSTRG.19492	0.622607	0.0933297	0.748924	-0.683606
gene	AT2G35920	MSTRG.7274	0.666237	0.0936057	0.748924	-0.585893
gene	AT5G58710	MSTRG.19054	1.3345	0.0936917	0.748924	0.416304
gene	AT2G39020	MSTRG.7542	0.782507	0.0937775	0.748924	-0.353824
gene	AT1G35470	MSTRG.2640	1.38621	0.0938993	0.748924	0.471149
gene	AT4G10170	MSTRG.12798	2.29555	0.0939033	0.748924	1.19884
gene	AT2G29995	MSTRG.6784	2.36952	0.0939652	0.748924	1.24459
gene	AT5G46720	MSTRG.18138	2.25213	0.0940025	0.748924	1.17129
gene	AT1G78580	MSTRG.5037	0.630011	0.0941111	0.748924	-0.66655
gene	AT4G34200	MSTRG.14730	0.636766	0.0942189	0.748924	-0.651164
gene	AT5G54660	MSTRG.18738	0.870053	0.0944187	0.748924	-0.200824
gene	AT1G79080	MSTRG.5086	1.58704	0.0944564	0.748924	0.666342
gene	AT2G40520	MSTRG.7678	0.705478	0.0944878	0.748924	-0.503327
gene	AT4G32570	MSTRG.14584	0.751857	0.0947301	0.748924	-0.41147
gene	AT5G63370	MSTRG.19408	0.868239	0.0947532	0.748924	-0.203835
gene	AT2G26650	MSTRG.6543	1.28558	0.094784	0.748924	0.362424
gene	AT1G79640	MSTRG.5130	0.276178	0.0947858	0.748924	-1.85633
gene	AT1G68260	MSTRG.4182	1.37258	0.0948683	0.748924	0.456889
gene	AT3G06350	MSTRG.8794	0.547481	0.0949195	0.748924	-0.869119
gene	AT2G34710	MSTRG.7173	0.698815	0.0949782	0.748924	-0.517017
gene	AT5G42000	MSTRG.17771	1.96679	0.0950985	0.748924	0.975843
gene	AT3G19480	MSTRG.9910	0.764117	0.0950996	0.748924	-0.388134
gene	AT1G63940	MSTRG.3861	0.652709	0.095118	0.748924	-0.615489
gene	AT3G57660	MSTRG.11791	0.538727	0.0952176	0.748924	-0.892374
gene	AT4G18280	MSTRG.13459	1.71605	0.095274	0.748924	0.779093
gene	AT1G28260	MSTRG.2147	0.46456	0.0952978	0.748924	-1.10606
gene	AT2G46330	MSTRG.8166	2.11936	0.095355	0.748924	1.08363
gene	AT4G03210	MSTRG.12522	1.8727	0.0953869	0.748924	0.905116
gene	AT2G14110	MSTRG.5671	1.62277	0.0953911	0.748924	0.698456
gene	AT2G46915	MSTRG.8220	0.758148	0.095741	0.748924	-0.399448
gene	AT3G19260	MSTRG.9893	1.79674	0.0958207	0.748924	0.845382
gene	AT4G38960	MSTRG.15131	0.303508	0.0958333	0.748924	-1.72019
gene	AT3G13330	MSTRG.9374	0.675756	0.0959586	0.748924	-0.565427
gene	AT1G29330	MSTRG.2234	1.39879	0.0959863	0.748924	0.484179
gene	AT1G78890	MSTRG.5061	1.32001	0.0960194	0.748924	0.400553
gene	AT1G48240	MSTRG.2848	1.40339	0.0960383	0.748924	0.48892
gene	AT5G43850	MSTRG.17909	1.13512	0.0962011	0.748924	0.182842
gene	AT5G64070	MSTRG.19471	0.626255	0.0964019	0.748924	-0.675177
gene	AT3G03900	MSTRG.8568	0.612414	0.0964387	0.748924	-0.707422
gene	AT1G75250	MSTRG.4752	1.66919	0.0965489	0.748924	0.739144
gene	AT1G10865	MSTRG.850	1.87063	0.0966003	0.748924	0.903524
gene	AT1G50140	MSTRG.2987	0.479239	0.0966069	0.748924	-1.06118
gene	AT1G73330	MSTRG.4587	2.15381	0.0966343	0.748924	1.10689
gene	AT4G37925	MSTRG.15045	1.48164	0.0966415	0.748924	0.567197
gene	AT1G70230	MSTRG.4339	1.72937	0.0967226	0.748924	0.79025
gene	AT1G53035	MSTRG.3187	2.98016	0.0967737	0.748924	1.57539
gene	AT3G47810	MSTRG.10981	1.27583	0.0968337	0.748924	0.351439
gene	AT1G15110	MSTRG.1207	0.315674	0.097069	0.748924	-1.66349
gene	AT5G16690	MSTRG.16509	0.751395	0.0975923	0.748924	-0.412357
gene	AT4G24990	MSTRG.13962	1.62238	0.0976105	0.748924	0.698113
gene	AT1G69935	MSTRG.4320	1.40667	0.0978028	0.748924	0.492288
gene	AT5G40170	MSTRG.17635	1.58155	0.0978192	0.748924	0.661337
gene	AT4G36630	MSTRG.14927	2.23132	0.0978577	0.748924	1.1579
gene	AT1G16090	MSTRG.1291	0.729071	0.0978949	0.748924	-0.45587
gene	AT1G72430	MSTRG.4513	2.10423	0.0979327	0.748924	1.07329
gene	AT5G56780	MSTRG.18892	1.33458	0.098032	0.748924	0.416386
gene	AT2G30424	MSTRG.6820	1.93414	0.0981342	0.748924	0.951695
gene	AT1G13250	MSTRG.1045	0.700395	0.0981904	0.748924	-0.513759
gene	AT3G54300	MSTRG.11509	1.60957	0.0982091	0.748924	0.686674
gene	AT3G14595	MSTRG.9501	1.468	0.0982764	0.748924	0.553853
gene	AT4G34230	MSTRG.14734	1.31351	0.0982777	0.748924	0.393425
gene	AT2G34690	MSTRG.7171	1.38409	0.0983562	0.748924	0.46894
gene	AT1G62830	MSTRG.3781	0.711282	0.0984374	0.748924	-0.491507
gene	AT1G79720	MSTRG.5135	2.1393	0.0986186	0.748924	1.09714
gene	AT1G08165	MSTRG.607	0.498922	0.0986647	0.748924	-1.00311
gene	AT1G47330	MSTRG.2794	1.29353	0.098688	0.748924	0.371319
gene	ATMG00030	MSTRG.19909	1.83583	0.0988086	0.748924	0.876431
gene	AT5G42530	MSTRG.17815	3.13537	0.0988109	0.748924	1.64863
gene	AT1G74450	MSTRG.4682	1.96397	0.0988777	0.748924	0.973775
gene	AT3G14220	MSTRG.9467	1.58238	0.0989068	0.748924	0.662098
gene	AT2G28320	MSTRG.6668	0.868032	0.0990243	0.748924	-0.204181
gene	AT3G60130	MSTRG.11973	1.36474	0.0990318	0.748924	0.448629
gene	AT3G05060	MSTRG.8667	0.624801	0.0990677	0.748924	-0.678531
gene	AT2G15240	MSTRG.5716	1.50881	0.0993172	0.748924	0.593408
gene	AT3G46010	MSTRG.10864	1.5132	0.0993953	0.748924	0.597598
gene	AT4G30660	MSTRG.14412	1.71932	0.0994501	0.748924	0.781837
gene	AT4G35240	MSTRG.14815	0.845334	0.0995972	0.748924	-0.242407
gene	AT5G26280	MSTRG.17210	2.06737	0.0996838	0.748924	1.04779
gene	AT1G65020	MSTRG.3949	1.31788	0.0996878	0.748924	0.398224
gene	AT4G27700	MSTRG.14189	0.762001	0.0997683	0.748924	-0.392135
gene	AT5G26340	MSTRG.17213	2.17352	0.0999379	0.748924	1.12003
gene	AT3G53040	MSTRG.11403	0.37857	0.0999635	0.748924	-1.40137
gene	AT3G56940	MSTRG.11730	0.809264	0.0999721	0.748924	-0.305318
gene	AT5G57340	MSTRG.18942	1.86247	0.100024	0.748924	0.89722
gene	AT3G24100	MSTRG.10274	1.56643	0.100038	0.748924	0.647478
gene	AT5G41210	MSTRG.17720	1.35421	0.100219	0.748924	0.437448
gene	AT4G14270	MSTRG.13095	1.75	0.100296	0.748924	0.807351
gene	AT5G43780	MSTRG.17903	1.4844	0.100318	0.748924	0.569881
gene	AT4G24090	MSTRG.13880	1.14601	0.10036	0.748924	0.196621
gene	AT5G50370	MSTRG.18426	0.794378	0.100498	0.748924	-0.332103
gene	AT4G23250	MSTRG.13818	2.88414	0.100501	0.748924	1.52814
gene	AT3G19280	MSTRG.9895	0.74137	0.100512	0.748924	-0.431735
gene	AT4G25450	MSTRG.13995	0.631733	0.100583	0.748924	-0.662613
gene	AT3G16570	MSTRG.9674	2.57249	0.100783	0.748924	1.36316
gene	AT4G17560	MSTRG.13400	1.22388	0.100793	0.748924	0.291459
gene	AT4G04614	MSTRG.12588	1.22129	0.100889	0.748924	0.288406
gene	AT4G18130	MSTRG.13446	0.834096	0.100902	0.748924	-0.261715
gene	AT4G23820	MSTRG.13859	1.57035	0.101071	0.748924	0.651086
gene	AT1G20696	MSTRG.1656	1.32598	0.10115	0.748924	0.407061
gene	AT4G33940	MSTRG.14703	0.778705	0.10121	0.748924	-0.360852
gene	AT1G13960	MSTRG.1095	0.75686	0.101224	0.748924	-0.401901
gene	AT1G47480	MSTRG.2798	2.29186	0.101239	0.748924	1.19652
gene	AT3G53160	MSTRG.11410	0.734056	0.101324	0.748924	-0.446038
gene	AT3G50360	MSTRG.11173	1.21672	0.101436	0.748924	0.282996
gene	AT4G01610	MSTRG.12383	1.80224	0.101453	0.748924	0.849789
gene	AT5G59010	MSTRG.19076	1.17855	0.101575	0.748924	0.237017
gene	AT3G09035	MSTRG.9007	1.58901	0.101589	0.748924	0.668125
gene	AT1G14180	MSTRG.1115	1.51301	0.101655	0.748924	0.597424
gene	AT2G40205	MSTRG.7653	2.17561	0.101661	0.748924	1.12142
gene	AT2G24640	MSTRG.6392	0.700674	0.101754	0.748924	-0.513185
gene	AT5G05690	MSTRG.15638	1.40487	0.101785	0.748924	0.490432
gene	AT1G65860	MSTRG.4000	0.707949	0.101921	0.748924	-0.498283
gene	AT2G36720	MSTRG.7336	0.701534	0.101958	0.748924	-0.511415
gene	AT1G22910	MSTRG.1814	1.57227	0.102021	0.748924	0.652851
gene	AT5G61220	MSTRG.19244	2.39505	0.102233	0.748924	1.26006
gene	AT3G02320	MSTRG.8433	0.787721	0.102241	0.748924	-0.344244
gene	AT1G01220	MSTRG.24	0.671522	0.102262	0.748924	-0.574493
gene	AT1G80410	MSTRG.5190	0.907228	0.102491	0.748924	-0.140464
gene	AT3G05520	MSTRG.8705	1.30317	0.102497	0.748924	0.382027
gene	AT1G04810	MSTRG.316	0.863853	0.10254	0.748924	-0.211142
gene	AT5G04590	MSTRG.15547	0.635337	0.102902	0.748924	-0.654407
gene	AT5G53650	MSTRG.18670	2.8869	0.102915	0.748924	1.52952
gene	AT1G47578	MSTRG.2810	1.34591	0.10301	0.748924	0.428586
gene	AT5G58600	MSTRG.19045	1.34233	0.103093	0.748924	0.424738
gene	AT5G03345	MSTRG.15443	1.85425	0.103384	0.748924	0.89084
gene	AT1G49740	MSTRG.2950	1.39421	0.103412	0.748924	0.479451
gene	AT5G18980	MSTRG.16687	0.606559	0.103435	0.748924	-0.721281
gene	AT1G55900	MSTRG.3421	0.849861	0.103491	0.748924	-0.234702
gene	AT3G22425	MSTRG.10150	1.19011	0.103708	0.748924	0.25109
gene	AT3G17330	MSTRG.9731	0.896776	0.103721	0.748924	-0.15718
gene	AT2G33150	MSTRG.7034	1.1167	0.104057	0.748924	0.159235
gene	AT1G25500	MSTRG.1977	2.88998	0.104071	0.748924	1.53106
gene	AT1G21480	MSTRG.1710	1.45748	0.10409	0.748924	0.543473
gene	AT1G75780	MSTRG.4795	1.44073	0.104167	0.748924	0.5268
gene	AT2G28600	MSTRG.6691	0.760791	0.104173	0.748924	-0.394428
gene	AT5G58100	MSTRG.19005	0.805016	0.104242	0.748924	-0.31291
gene	AT5G21070	MSTRG.16867	1.62861	0.104244	0.748924	0.703642
gene	AT2G14835	MSTRG.5696	1.20094	0.104276	0.748924	0.26416
gene	AT1G48920	MSTRG.2898	0.765357	0.104333	0.748924	-0.385796
gene	AT1G03495	MSTRG.210	0.462197	0.104444	0.748924	-1.11342
gene	AT5G43600	MSTRG.17890	1.57744	0.104455	0.748924	0.657584
gene	AT4G17695	MSTRG.13410	2.56813	0.104672	0.748924	1.36072
gene	AT4G33610	MSTRG.14678	2.23074	0.10468	0.748924	1.15752
gene	AT3G27540	MSTRG.10537	1.7541	0.104722	0.748924	0.81073
gene	AT5G62360	MSTRG.19328	2.91675	0.104794	0.748924	1.54436
gene	AT3G62560	MSTRG.12166	1.4109	0.105088	0.748924	0.49662
gene	AT1G05240	MSTRG.358	1.9758	0.105103	0.748924	0.982439
gene	AT1G70760	MSTRG.4385	1.31556	0.105177	0.748924	0.395673
gene	AT2G03350	MSTRG.5400	1.57153	0.105206	0.748924	0.652166
gene	AT3G15460	MSTRG.9581	0.886954	0.105257	0.748924	-0.173068
gene	AT1G76520	MSTRG.4855	1.91201	0.105322	0.748924	0.935089
gene	AT2G35470	MSTRG.7227	1.62952	0.105335	0.748924	0.704451
gene	AT3G08760	MSTRG.8982	0.789547	0.105377	0.748924	-0.340902
gene	AT1G59710	MSTRG.3560	1.18062	0.105479	0.748924	0.239548
gene	AT4G02010	MSTRG.12413	0.555541	0.105489	0.748924	-0.848035
gene	AT2G21970	MSTRG.6190	1.99925	0.105613	0.748924	0.999455
gene	AT2G46030	MSTRG.8140	1.32602	0.105644	0.748924	0.407103
gene	AT4G05330	MSTRG.12650	1.25222	0.105695	0.748924	0.324489
gene	AT1G60850	MSTRG.3631	0.488366	0.105699	0.748924	-1.03397
gene	AT1G01500	MSTRG.45	1.19559	0.105718	0.748924	0.257721
gene	AT3G09350	MSTRG.9032	1.4461	0.10588	0.748924	0.53217
gene	AT1G22380	MSTRG.1774	1.68283	0.105883	0.748924	0.750893
gene	AT1G07020	MSTRG.505	1.55376	0.105949	0.748924	0.635763
gene	AT1G49580	MSTRG.2940	0.74149	0.105984	0.748924	-0.431501
gene	AT5G19990	MSTRG.16784	0.763431	0.106	0.748924	-0.38943
gene	AT1G32090	MSTRG.2452	1.54453	0.106308	0.748924	0.62717
gene	AT5G04080	MSTRG.15508	0.707951	0.106532	0.748924	-0.498279
gene	AT4G00560	MSTRG.12289	0.748462	0.106568	0.748924	-0.417999
gene	AT4G10970	MSTRG.12849	1.23705	0.106589	0.748924	0.306901
gene	AT4G14870	MSTRG.13158	1.7051	0.106662	0.748924	0.769859
gene	AT1G10050	MSTRG.777	0.694392	0.10668	0.748924	-0.526178
gene	AT5G13510	MSTRG.16234	0.718701	0.106702	0.748924	-0.476536
gene	AT2G23520	MSTRG.6308	1.27759	0.106852	0.748924	0.353425
gene	AT3G27310	MSTRG.10520	1.14581	0.10696	0.748924	0.19637
gene	AT4G12910	MSTRG.12981	1.31589	0.106978	0.748924	0.396035
gene	AT2G44210	MSTRG.7997	1.5079	0.107102	0.748924	0.59254
gene	AT3G46370	MSTRG.10882	0.708033	0.10713	0.748924	-0.498111
gene	AT4G10320	MSTRG.12805	0.845	0.107213	0.748924	-0.242976
gene	AT5G15240	MSTRG.16382	1.94631	0.107214	0.748924	0.960743
gene	AT2G45000	MSTRG.8057	0.664416	0.10728	0.748924	-0.58984
gene	AT2G39420	MSTRG.7577	1.77316	0.107558	0.748924	0.826326
gene	AT5G60430	MSTRG.19186	3.21854	0.108009	0.748924	1.68641
gene	AT3G14860	MSTRG.9521	1.31555	0.108172	0.748924	0.395661
gene	AT5G64880	MSTRG.19553	1.4467	0.10819	0.748924	0.532765
gene	AT5G60450	MSTRG.19187	0.595005	0.108215	0.748924	-0.749027
gene	AT5G14840	MSTRG.16351	0.873594	0.108382	0.748924	-0.194966
gene	AT2G16700	MSTRG.5785	1.77069	0.108453	0.748924	0.824309
gene	AT1G12000	MSTRG.949	0.458812	0.108548	0.748924	-1.12402
gene	AT1G31230	MSTRG.2389	0.692051	0.108556	0.748924	-0.531049
gene	AT2G29420	MSTRG.6745	1.54676	0.108703	0.748924	0.629246
gene	AT3G15520	MSTRG.9584	0.811719	0.108753	0.748924	-0.300948
gene	AT5G05980	MSTRG.15667	0.895078	0.108816	0.748924	-0.159915
gene	AT3G16840	MSTRG.9697	0.710808	0.108846	0.748924	-0.492468
gene	AT3G54660	MSTRG.11541	0.727529	0.109129	0.748924	-0.458924
gene	AT3G54790	MSTRG.11551	1.05674	0.109187	0.748924	0.0796147
gene	AT1G56170	MSTRG.3440	0.515228	0.109267	0.748924	-0.956718
gene	AT2G35370	MSTRG.7222	1.14987	0.109296	0.748924	0.20147
gene	AT1G79340	MSTRG.5105	1.16708	0.109307	0.748924	0.222901
gene	AT4G13520	MSTRG.13028	1.76259	0.109402	0.748924	0.8177
gene	AT5G58330	MSTRG.19022	0.883476	0.109428	0.748924	-0.178736
gene	AT2G37940	MSTRG.7445	1.50399	0.109539	0.748924	0.588791
gene	AT5G28490	MSTRG.17338	1.37999	0.109542	0.748924	0.464659
gene	ATCG00570	MSTRG.19848	3.3112	0.109625	0.748924	1.72736
gene	AT3G15810	MSTRG.9612	1.66475	0.10964	0.748924	0.73531
gene	AT4G23860	MSTRG.13862	0.84981	0.109682	0.748924	-0.234788
gene	AT5G44170	MSTRG.17940	1.90403	0.10978	0.748924	0.929053
gene	AT4G21100	MSTRG.13645	0.823771	0.109974	0.748924	-0.279685
gene	AT3G02660	MSTRG.8462	1.22778	0.110018	0.748924	0.296057
gene	AT2G03070	MSTRG.5387	0.846836	0.110088	0.748924	-0.239845
gene	AT1G76460	MSTRG.4850	1.77556	0.110148	0.748924	0.82827
gene	AT1G09780	MSTRG.751	0.54312	0.110152	0.748924	-0.880656
gene	AT3G45970	MSTRG.10861	3.26953	0.110259	0.748924	1.70908
gene	AT5G42540	MSTRG.17816	0.663948	0.110275	0.748924	-0.590858
gene	AT4G20740	MSTRG.13622	1.21167	0.110308	0.748924	0.277002
gene	AT1G34010	MSTRG.2576	1.61018	0.110327	0.748924	0.687218
gene	AT5G63060	MSTRG.19386	1.39167	0.110402	0.748924	0.476815
gene	AT5G45700	MSTRG.18066	1.52915	0.11061	0.748924	0.61273
gene	AT1G23960	MSTRG.1879	1.4045	0.111033	0.748924	0.490061
gene	AT1G04750	MSTRG.309	1.3054	0.111035	0.748924	0.384488
gene	AT3G27740	MSTRG.10549	0.847606	0.111069	0.748924	-0.238534
gene	AT2G01760	MSTRG.5303	1.48485	0.111152	0.748924	0.570317
gene	AT1G28110	MSTRG.2136	1.38908	0.11117	0.748924	0.474126
gene	AT1G11330	MSTRG.889	1.34752	0.111361	0.748924	0.430307
gene	AT3G59780	MSTRG.11950	0.775508	0.111456	0.748924	-0.366787
gene	AT3G19010	MSTRG.9875	1.43878	0.111627	0.748924	0.524847
gene	AT1G48440	MSTRG.2862	1.74695	0.111657	0.748924	0.804839
gene	AT2G32920	MSTRG.7019	1.2182	0.111702	0.748924	0.284752
gene	AT4G28740	MSTRG.14273	1.32039	0.111717	0.748924	0.400969
gene	AT3G56080	MSTRG.11666	0.486105	0.11179	0.748924	-1.04066
gene	AT1G09200	MSTRG.697	1.87267	0.111856	0.748924	0.9051
gene	AT1G45233	MSTRG.2759	3.49067	0.111957	0.748924	1.8035
gene	AT3G15710	MSTRG.9604	1.80195	0.111998	0.748924	0.849556
gene	AT5G64370	MSTRG.19500	1.35638	0.112133	0.748924	0.439764
gene	AT5G46510	MSTRG.18125	0.667628	0.112181	0.748924	-0.582884
gene	AT5G67245	MSTRG.19769	2.99836	0.112212	0.748924	1.58417
gene	AT5G57860	MSTRG.18983	1.82354	0.112229	0.748924	0.866745
gene	AT5G11000	MSTRG.16055	1.59751	0.112269	0.748924	0.675826
gene	AT3G61080	MSTRG.12050	0.928698	0.112436	0.748924	-0.106719
gene	AT5G03120	MSTRG.15420	3.07439	0.112556	0.748924	1.6203
gene	AT4G23170	MSTRG.13812	1.50347	0.112691	0.748924	0.588296
gene	AT5G16240	MSTRG.16469	1.68258	0.112709	0.748924	0.750671
gene	AT5G46450	MSTRG.18119	1.66553	0.11275	0.748924	0.735983
gene	AT3G22590	MSTRG.10161	1.15447	0.112813	0.748924	0.207233
gene	AT2G16770	MSTRG.5791	1.59831	0.112824	0.748924	0.67655
gene	AT4G03190	MSTRG.12520	1.5239	0.112857	0.748924	0.607768
gene	AT1G18650	MSTRG.1504	1.42066	0.112876	0.748924	0.506564
gene	AT4G02620	MSTRG.12471	1.83556	0.112907	0.748924	0.876218
gene	AT3G16470	MSTRG.9666	1.44561	0.112964	0.748924	0.531679
gene	AT3G15355	MSTRG.9569	1.6955	0.113312	0.748924	0.761714
gene	AT5G46690	MSTRG.18135	1.46394	0.113354	0.748924	0.549858
gene	AT3G52930	MSTRG.11394	0.713556	0.113439	0.748924	-0.486901
gene	AT3G55120	MSTRG.11583	0.557666	0.113501	0.748924	-0.842526
gene	AT1G65820	MSTRG.3994	1.58339	0.113504	0.748924	0.663016
gene	AT2G18290	MSTRG.5912	1.12409	0.113514	0.748924	0.168757
gene	AT5G57700	MSTRG.18969	1.32353	0.113531	0.748924	0.404396
gene	AT1G74390	MSTRG.4678	0.441708	0.113565	0.748924	-1.17884
gene	AT5G44250	MSTRG.17947	1.30244	0.113594	0.748924	0.381221
gene	AT3G53350	MSTRG.11426	0.404248	0.113596	0.748924	-1.30669
gene	AT4G12750	MSTRG.12971	0.752266	0.113653	0.748924	-0.410684
gene	AT5G64940	MSTRG.19558	0.566988	0.113659	0.748924	-0.818611
gene	AT4G39350	MSTRG.15164	0.837034	0.113733	0.748924	-0.256642
gene	AT5G40080	MSTRG.17628	1.8072	0.113775	0.748924	0.853753
gene	AT2G32550	MSTRG.6991	1.56012	0.113794	0.748924	0.641657
gene	AT5G06750	MSTRG.15728	2.66044	0.113834	0.748924	1.41166
gene	AT2G42500	MSTRG.7846	1.30689	0.113972	0.748924	0.386133
gene	AT5G20110	MSTRG.16793	1.63832	0.113987	0.748924	0.712215
gene	AT4G03230	MSTRG.12523	0.836548	0.114011	0.748924	-0.257479
gene	AT3G16850	MSTRG.9698	1.4192	0.114273	0.748924	0.505074
gene	AT5G19450	MSTRG.16737	0.772564	0.114302	0.748924	-0.372275
gene	AT1G29500	MSTRG.2251	2.54727	0.11437	0.748924	1.34895
gene	AT4G08510	MSTRG.12708	0.72328	0.114405	0.748924	-0.467373
gene	AT5G55160	MSTRG.18779	1.44899	0.114477	0.748924	0.535051
gene	AT5G27680	MSTRG.17290	1.60071	0.11452	0.748924	0.678712
gene	AT1G66330	MSTRG.4032	0.865835	0.114557	0.748924	-0.207836
gene	AT1G63130	MSTRG.3805	1.21539	0.114692	0.748924	0.281418
gene	AT5G11880	MSTRG.16129	0.767791	0.114766	0.748924	-0.381214
gene	AT1G63420	MSTRG.3827	0.603729	0.115067	0.748924	-0.728026
gene	AT5G19180	MSTRG.16711	0.632587	0.11508	0.748924	-0.660665
gene	AT1G36320	MSTRG.2662	1.03945	0.115184	0.748924	0.0558197
gene	AT3G57430	MSTRG.11771	1.41582	0.115212	0.748924	0.501635
gene	AT2G18230	MSTRG.5906	0.485126	0.115233	0.748924	-1.04357
gene	AT3G44630	MSTRG.10793	0.855222	0.115261	0.748924	-0.22563
gene	AT3G11710	MSTRG.9224	0.891605	0.115376	0.748924	-0.165524
gene	AT4G37750	MSTRG.15030	0.849722	0.115407	0.748924	-0.234938
gene	AT1G09430	MSTRG.718	1.44381	0.115408	0.748924	0.529885
gene	AT3G09250	MSTRG.9024	1.36153	0.115557	0.748924	0.44523
gene	AT1G62510	MSTRG.3753	1.62397	0.115567	0.748924	0.699528
gene	AT1G09620	MSTRG.736	0.691259	0.115612	0.748924	-0.532701
gene	AT2G45700	MSTRG.8112	0.622711	0.115641	0.748924	-0.683365
gene	AT1G05590	MSTRG.387	1.58081	0.116073	0.748924	0.660661
gene	AT2G36460	MSTRG.7317	1.62162	0.116073	0.748924	0.697433
gene	AT5G54590	MSTRG.18733	1.34594	0.116093	0.748924	0.428618
gene	AT5G01800	MSTRG.15305	1.28987	0.116169	0.748924	0.367231
gene	AT4G19960	MSTRG.13578	1.21081	0.116196	0.748924	0.275977
gene	AT5G21160	MSTRG.16873	0.573337	0.116224	0.748924	-0.802545
gene	AT1G53165	MSTRG.3202	0.611032	0.11624	0.748924	-0.710681
gene	AT3G26920	MSTRG.10485	4.09826	0.116261	0.748924	2.03501
gene	AT5G57040	MSTRG.18914	1.34241	0.116297	0.748924	0.424827
gene	AT2G38310	MSTRG.7479	2.10144	0.116334	0.748924	1.07138
gene	AT4G33410	MSTRG.14661	1.14784	0.116362	0.748924	0.19892
gene	AT5G60270	MSTRG.19175	1.6294	0.116653	0.748924	0.704343
gene	AT1G03780	MSTRG.233	0.54816	0.11677	0.748924	-0.867332
gene	AT1G64150	MSTRG.3875	0.881816	0.116859	0.748924	-0.181451
gene	AT3G15770	MSTRG.9610	0.821727	0.11688	0.748924	-0.283268
gene	AT1G12620	MSTRG.995	2.03744	0.116895	0.748924	1.02676
gene	AT3G51840	MSTRG.11290	1.2727	0.11694	0.748924	0.347898
gene	AT1G76180	MSTRG.4827	1.24822	0.117061	0.748924	0.319875
gene	AT3G17590	MSTRG.9748	1.34415	0.117097	0.748924	0.426692
gene	AT2G23290	MSTRG.6288	1.41284	0.117113	0.748924	0.498602
gene	AT4G28760	MSTRG.14275	0.68626	0.117118	0.748924	-0.543174
gene	AT5G01075	MSTRG.15241	1.80277	0.117212	0.748924	0.850214
gene	AT1G09440	MSTRG.719	1.29742	0.11722	0.748924	0.375644
gene	AT3G46530	MSTRG.10889	1.28113	0.117228	0.748924	0.357417
gene	AT2G42770	MSTRG.7865	1.19752	0.117236	0.748924	0.260051
gene	AT5G07270	MSTRG.15770	0.550269	0.117244	0.748924	-0.861792
gene	AT2G17230	MSTRG.5823	1.74907	0.117482	0.748924	0.806589
gene	AT2G34770	MSTRG.7179	1.49238	0.117566	0.748924	0.577617
gene	AT3G20630	MSTRG.10013	0.802248	0.1176	0.748924	-0.317881
gene	AT1G11750	MSTRG.926	0.734518	0.117752	0.748924	-0.44513
gene	AT4G30490	MSTRG.14399	1.19391	0.117813	0.748924	0.25569
gene	AT4G21990	MSTRG.13720	1.48288	0.11786	0.748924	0.568398
gene	AT5G27290	MSTRG.17263	1.20384	0.11795	0.748924	0.267646
gene	AT3G03890	MSTRG.8567	0.679572	0.117951	0.748924	-0.557301
gene	AT3G32930	MSTRG.10697	1.23727	0.118011	0.748924	0.307163
gene	AT1G52670	MSTRG.3159	1.23714	0.118038	0.748924	0.307008
gene	AT3G11700	MSTRG.9223	1.51784	0.118038	0.748924	0.602018
gene	AT1G47570	MSTRG.2808	0.376967	0.118254	0.748924	-1.40749
gene	AT5G46330	MSTRG.18109	1.46379	0.118267	0.748924	0.549712
gene	AT1G07940	MSTRG.585	0.652912	0.11827	0.748924	-0.615039
gene	AT5G15700	MSTRG.16421	0.553176	0.118334	0.748924	-0.854189
gene	AT1G05870	MSTRG.411	2.91732	0.118357	0.748924	1.54464
gene	AT5G54145	MSTRG.18699	1.72858	0.118409	0.748924	0.789591
gene	AT1G61770	MSTRG.3703	1.16082	0.118431	0.748924	0.215148
gene	AT2G17270	MSTRG.5828	0.612609	0.118433	0.748924	-0.706962
gene	AT1G18550	MSTRG.1496	0.726212	0.118637	0.748924	-0.461538
gene	AT4G14710	MSTRG.13142	1.15558	0.118646	0.748924	0.208617
gene	AT2G17290	MSTRG.5831	1.43831	0.118686	0.748924	0.524378
gene	AT2G41160	MSTRG.7737	1.42853	0.118804	0.748924	0.514527
gene	AT3G62810	MSTRG.12185	1.62489	0.118964	0.748924	0.700346
gene	AT1G08510	MSTRG.637	1.10477	0.118984	0.748924	0.143741
gene	AT1G56210	MSTRG.3444	0.657351	0.119044	0.748924	-0.605265
gene	AT2G27510	MSTRG.6614	1.37791	0.119145	0.748924	0.462485
gene	AT1G31830	MSTRG.2429	1.8651	0.119178	0.748924	0.89925
gene	AT4G32150	MSTRG.14544	1.71995	0.119191	0.748924	0.782365
gene	AT4G36890	MSTRG.14952	1.25785	0.11926	0.748924	0.330965
gene	AT1G66150	MSTRG.4020	1.24443	0.119291	0.748924	0.315484
gene	AT1G27450	MSTRG.2086	1.15656	0.119322	0.748924	0.209836
gene	AT1G79410	MSTRG.5107	2.05612	0.119493	0.748924	1.03992
gene	AT5G54810	MSTRG.18750	0.900522	0.119518	0.748924	-0.151166
gene	AT5G10940	MSTRG.16050	0.650581	0.11964	0.748924	-0.620199
gene	AT1G06400	MSTRG.454	1.25136	0.119763	0.748924	0.323502
gene	AT4G22310	MSTRG.13742	1.42631	0.119888	0.748924	0.512287
gene	AT3G58970	MSTRG.11884	1.11916	0.120043	0.748924	0.162418
gene	AT4G17170	MSTRG.13362	1.29624	0.120068	0.748924	0.374331
gene	AT1G09840	MSTRG.761	1.16978	0.120387	0.748924	0.226231
gene	AT3G28290	MSTRG.10595	1.68906	0.120493	0.748924	0.756218
gene	AT3G16180	MSTRG.9644	1.76397	0.120517	0.748924	0.818826
gene	AT1G32150	MSTRG.2458	0.673956	0.120702	0.748924	-0.569273
gene	AT1G49300	MSTRG.2917	1.36448	0.120707	0.748924	0.448356
gene	AT4G18370	MSTRG.13464	1.17107	0.120809	0.748924	0.227822
gene	AT2G34357	MSTRG.7142	0.641155	0.12088	0.748924	-0.641255
gene	AT3G23560	MSTRG.10231	1.61784	0.121002	0.748924	0.694073
gene	AT3G02530	MSTRG.8452	0.866253	0.121051	0.748924	-0.20714
gene	AT4G29040	MSTRG.14290	1.23227	0.121055	0.748924	0.301321
gene	AT3G60590	MSTRG.12012	1.436	0.121138	0.748924	0.522055
gene	AT3G06320	MSTRG.8788	1.93052	0.121197	0.748924	0.948991
gene	AT5G27930	MSTRG.17310	0.767625	0.121365	0.748924	-0.381526
gene	AT1G08980	MSTRG.679	1.31748	0.121429	0.748924	0.397785
gene	AT5G23450	MSTRG.16997	0.824297	0.121492	0.748924	-0.278764
gene	AT3G25900	MSTRG.10395	0.813677	0.12152	0.748924	-0.297472
gene	AT3G05120	MSTRG.8665	1.58551	0.121669	0.748924	0.66495
gene	AT5G07370	MSTRG.15778	2.08943	0.121685	0.748924	1.06311
gene	AT5G66590	MSTRG.19715	1.50503	0.121745	0.748924	0.589791
gene	AT4G36500	MSTRG.14919	2.60159	0.121788	0.748924	1.3794
gene	AT3G49050	MSTRG.11077	1.31519	0.1218	0.748924	0.39527
gene	AT3G12345	MSTRG.9280	1.44819	0.121817	0.748924	0.534253
gene	AT5G06270	MSTRG.15688	1.66	0.121818	0.748924	0.73118
gene	AT4G02880	MSTRG.12495	1.22762	0.12183	0.748924	0.295868
gene	AT1G05470	MSTRG.380	0.665858	0.121833	0.748924	-0.586713
gene	AT5G18550	MSTRG.16653	0.386996	0.121841	0.748924	-1.36961
gene	AT1G20010	MSTRG.1605	1.28209	0.12189	0.748924	0.358495
gene	AT1G72170	MSTRG.4493	1.40485	0.12192	0.748924	0.49042
gene	AT5G65730	MSTRG.19632	1.37059	0.121975	0.748924	0.454798
gene	AT1G66680	MSTRG.4049	1.21668	0.122072	0.748924	0.282945
gene	AT5G47760	MSTRG.18220	0.777055	0.122187	0.748924	-0.363911
gene	AT3G07520	MSTRG.8913	1.32956	0.122291	0.748924	0.410953
gene	AT2G37840	MSTRG.7437	0.728048	0.122346	0.748924	-0.457894
gene	AT1G53430	MSTRG.3228	1.18386	0.12239	0.748924	0.243498
gene	AT3G17840	MSTRG.9772	0.64475	0.122454	0.748924	-0.633189
gene	AT4G37180	MSTRG.14979	0.641581	0.122472	0.748924	-0.640296
gene	AT4G14340	MSTRG.13104	0.348653	0.122489	0.748924	-1.52014
gene	AT3G19860	MSTRG.9945	0.709454	0.122609	0.748924	-0.495218
gene	AT1G20580	MSTRG.1648	1.24326	0.122613	0.748924	0.314125
gene	AT5G27240	MSTRG.17258	0.654348	0.123017	0.748924	-0.61187
gene	AT4G24620	MSTRG.13932	0.87459	0.123197	0.748924	-0.193322
gene	AT2G45690	MSTRG.8109	0.654132	0.123559	0.748924	-0.612346
gene	AT1G68780	MSTRG.4223	1.72382	0.123615	0.748924	0.785613
gene	AT5G39730	MSTRG.17606	1.69305	0.123702	0.748924	0.759621
gene	AT5G35980	MSTRG.17431	0.824418	0.123815	0.748924	-0.278553
gene	AT3G28300	MSTRG.10596	1.67691	0.123864	0.748924	0.745807
gene	AT1G16740	MSTRG.1344	1.516	0.123887	0.748924	0.600273
gene	AT4G01580	MSTRG.12378	0.837443	0.123924	0.748924	-0.255937
gene	AT5G06120	MSTRG.15676	0.858029	0.123932	0.748924	-0.220901
gene	AT1G19910	MSTRG.1596	1.66738	0.123942	0.748924	0.737587
gene	AT1G10130	MSTRG.787	0.796956	0.123955	0.748924	-0.327428
gene	AT2G44500	MSTRG.8018	1.59161	0.123966	0.748924	0.670488
gene	AT5G62570	MSTRG.19343	0.619918	0.12414	0.748924	-0.68985
gene	AT3G19840	MSTRG.9943	0.488771	0.124173	0.748924	-1.03277
gene	AT3G57785	MSTRG.11801	1.62205	0.12422	0.748924	0.697816
gene	AT5G64850	MSTRG.19545	2.01688	0.124237	0.748924	1.01213
gene	AT1G28340	MSTRG.2152	1.17141	0.124289	0.748924	0.228244
gene	AT2G30920	MSTRG.6862	1.27475	0.124295	0.748924	0.350216
gene	AT5G53170	MSTRG.18637	0.89199	0.124296	0.748924	-0.1649
gene	AT5G04470	MSTRG.15538	1.31965	0.124332	0.748924	0.400151
gene	AT2G39630	MSTRG.7592	1.43794	0.12442	0.748924	0.524001
gene	AT5G22270	MSTRG.16906	1.38888	0.124493	0.748924	0.47392
gene	AT1G13880	MSTRG.1088	1.13625	0.124522	0.748924	0.184275
gene	AT1G61010	MSTRG.3648	0.855695	0.124529	0.748924	-0.224831
gene	AT3G07700	MSTRG.8932	0.68656	0.12453	0.748924	-0.542542
gene	AT3G49470	MSTRG.11108	1.22701	0.124658	0.748924	0.295149
gene	AT3G09750	MSTRG.9061	1.34337	0.124712	0.748924	0.42586
gene	AT5G62760	MSTRG.19359	0.634305	0.124901	0.748924	-0.656752
gene	AT2G44090	MSTRG.7985	1.32148	0.12493	0.748924	0.402151
gene	AT2G36480	MSTRG.7319	0.504399	0.125021	0.748924	-0.987363
gene	AT1G01790	MSTRG.82	0.6609	0.125042	0.748924	-0.597497
gene	AT2G40690	MSTRG.7692	0.698951	0.125145	0.748924	-0.516737
gene	AT1G32070	MSTRG.2451	1.18775	0.125157	0.748924	0.248236
gene	AT5G10650	MSTRG.16019	3.45033	0.125209	0.748924	1.78674
gene	AT3G18160	MSTRG.9800	1.4054	0.125222	0.748924	0.490981
gene	AT4G29660	MSTRG.14332	0.575908	0.12538	0.748924	-0.79609
gene	AT2G46230	MSTRG.8157	1.36905	0.1254	0.748924	0.453172
gene	AT2G23090	MSTRG.6276	1.9078	0.12567	0.748924	0.93191
gene	AT5G63890	MSTRG.19452	0.777291	0.125691	0.748924	-0.363473
gene	AT3G62650	MSTRG.12174	1.52042	0.125793	0.748924	0.604468
gene	AT4G13100	MSTRG.12993	2.92356	0.125982	0.748924	1.54773
gene	AT5G21020	MSTRG.16862	1.73627	0.126049	0.748924	0.795988
gene	AT3G01920	MSTRG.8396	0.656292	0.126162	0.748924	-0.607591
gene	AT3G09390	MSTRG.9030	2.16402	0.126174	0.748924	1.11371
gene	AT5G44720	MSTRG.17990	1.2964	0.126208	0.748924	0.374513
gene	AT5G08030	MSTRG.15825	0.600512	0.126269	0.748924	-0.735736
gene	AT2G43235	MSTRG.7911	0.823931	0.126296	0.748924	-0.279405
gene	AT2G37240	MSTRG.7390	0.837208	0.126406	0.748924	-0.256341
gene	AT5G22290	MSTRG.16907	0.78041	0.126445	0.748924	-0.357696
gene	AT5G43870	MSTRG.17911	1.16101	0.126454	0.748924	0.215378
gene	AT1G07920	MSTRG.584	0.676728	0.126567	0.748924	-0.563352
gene	AT5G11510	MSTRG.16099	0.680618	0.126584	0.748924	-0.555083
gene	AT4G28200	MSTRG.14229	0.657474	0.126628	0.748924	-0.604994
gene	AT3G04670	MSTRG.8625	1.57794	0.126644	0.748924	0.658044
gene	AT5G17570	MSTRG.16565	0.661058	0.126831	0.748924	-0.59715
gene	AT4G04695	MSTRG.12594	1.69545	0.126886	0.748924	0.761667
gene	AT3G46000	MSTRG.10863	1.62601	0.127034	0.748924	0.701333
gene	AT4G26090	MSTRG.14050	0.349858	0.127076	0.748924	-1.51516
gene	AT5G40640	MSTRG.17672	1.28296	0.127078	0.748924	0.359471
gene	AT3G02710	MSTRG.8469	0.703907	0.127171	0.748924	-0.506542
gene	AT3G18040	MSTRG.9790	0.88995	0.127297	0.748924	-0.168203
gene	AT5G09820	MSTRG.15942	1.51282	0.127311	0.748924	0.59724
gene	AT3G03550	MSTRG.8528	1.61006	0.127445	0.748924	0.687113
gene	AT4G38950	MSTRG.15133	0.482136	0.127449	0.748924	-1.05249
gene	AT2G33490	MSTRG.7063	0.673773	0.12767	0.748924	-0.569666
gene	AT5G15310	MSTRG.16388	1.48155	0.127698	0.748924	0.567106
gene	AT1G52220	MSTRG.3121	1.44017	0.127731	0.748924	0.526236
gene	AT3G25660	MSTRG.10375	0.841211	0.127795	0.748924	-0.24946
gene	AT3G21510	MSTRG.10083	2.63665	0.127811	0.748924	1.39871
gene	AT4G00730	MSTRG.12303	0.779553	0.127847	0.748924	-0.359281
gene	AT4G16440	MSTRG.13290	2.00733	0.127879	0.748924	1.00528
gene	AT1G25420	MSTRG.1968	0.677956	0.127983	0.748924	-0.560736
gene	AT3G01610	MSTRG.8370	0.656746	0.128112	0.748924	-0.606593
gene	AT2G45740	MSTRG.8115	1.27574	0.128165	0.748924	0.351336
gene	AT4G21705	MSTRG.13697	1.23663	0.128399	0.748924	0.30641
gene	AT2G03510	MSTRG.5414	1.11391	0.128413	0.748924	0.155629
gene	AT5G22500	MSTRG.16926	1.62606	0.128618	0.748924	0.701381
gene	AT3G45930	MSTRG.10860	1.73714	0.128622	0.748924	0.796717
gene	AT2G37230	MSTRG.7389	0.817131	0.128702	0.748924	-0.291361
gene	AT1G70580	MSTRG.4370	0.853559	0.128772	0.748924	-0.228437
gene	AT4G26970	MSTRG.14128	0.862173	0.128901	0.748924	-0.21395
gene	AT4G28020	MSTRG.14213	1.25744	0.128913	0.748924	0.330485
gene	AT3G03940	MSTRG.8571	0.784572	0.128945	0.748924	-0.350023
gene	AT3G13550	MSTRG.9397	1.52171	0.128945	0.748924	0.605691
gene	AT4G14330	MSTRG.13103	0.626898	0.129169	0.748924	-0.673697
gene	AT3G50920	MSTRG.11214	1.43306	0.12917	0.748924	0.519104
gene	AT1G25275	MSTRG.1955	1.78343	0.129202	0.748924	0.834652
gene	AT3G18860	MSTRG.9859	1.06953	0.129284	0.748924	0.0969742
gene	AT1G29785	MSTRG.2275	2.09695	0.129358	0.748924	1.06829
gene	AT3G29350	MSTRG.10664	1.32802	0.129507	0.748924	0.409274
gene	AT1G61740	MSTRG.3701	1.58606	0.129531	0.748924	0.665451
gene	AT2G38280	MSTRG.7476	0.67394	0.12957	0.748924	-0.569309
gene	AT1G72040	MSTRG.4484	0.846773	0.129651	0.748924	-0.239953
gene	AT1G21650	MSTRG.1725	0.682736	0.129692	0.748924	-0.550601
gene	AT1G27595	MSTRG.2098	0.622934	0.12981	0.748924	-0.682849
gene	AT2G25180	MSTRG.6427	0.721223	0.129841	0.748924	-0.471482
gene	AT1G78070	MSTRG.4998	0.695041	0.129867	0.748924	-0.52483
gene	AT1G60230	MSTRG.3593	0.587432	0.129931	0.748924	-0.767507
gene	AT1G56500	MSTRG.3469	0.853721	0.129952	0.748924	-0.228163
gene	AT2G20950	MSTRG.6118	0.408827	0.130035	0.748924	-1.29044
gene	AT5G40610	MSTRG.17670	1.21188	0.130059	0.748924	0.277248
gene	AT2G31060	MSTRG.6877	0.61783	0.130064	0.748924	-0.694717
gene	AT3G27550	MSTRG.10538	0.656741	0.13022	0.748924	-0.606603
gene	AT4G30110	MSTRG.14367	0.750799	0.130243	0.748924	-0.413501
gene	AT1G49540	MSTRG.2939	0.746276	0.130295	0.748924	-0.422219
gene	AT4G21980	MSTRG.13719	1.64729	0.130323	0.748924	0.720092
gene	AT2G22475	MSTRG.6224	1.4125	0.130379	0.748924	0.498247
gene	AT3G61570	MSTRG.12089	0.495861	0.130551	0.748924	-1.01199
gene	AT5G59980	MSTRG.19157	0.56562	0.130636	0.748924	-0.822094
gene	AT3G62120	MSTRG.12130	0.793291	0.130805	0.748924	-0.334077
gene	AT3G19720	MSTRG.9933	0.718605	0.13089	0.748924	-0.47673
gene	AT1G72180	MSTRG.4497	1.15081	0.130952	0.748924	0.202653
gene	AT1G08480	MSTRG.634	1.39768	0.130955	0.748924	0.483037
gene	AT3G17710	MSTRG.9761	0.733172	0.130988	0.748924	-0.447776
gene	AT1G71880	MSTRG.4470	1.45979	0.131101	0.748924	0.545762
gene	AT3G21270	MSTRG.10062	2.18409	0.131199	0.748924	1.12703
gene	AT4G25880	MSTRG.14033	0.730227	0.131205	0.748924	-0.453584
gene	AT1G69780	MSTRG.4308	1.38715	0.131378	0.748924	0.472125
gene	AT1G19850	MSTRG.1592	0.718088	0.131685	0.748924	-0.477768
gene	AT3G06145	MSTRG.8775	2.22735	0.131787	0.748924	1.15533
gene	AT1G67190	MSTRG.4083	1.45584	0.131846	0.748924	0.541853
gene	AT5G06290	MSTRG.15691	0.758231	0.13186	0.748924	-0.39929
gene	AT4G09460	MSTRG.12752	1.99885	0.131868	0.748924	0.999168
gene	AT1G22940	MSTRG.1817	0.561695	0.131977	0.748924	-0.832141
gene	AT3G10260	MSTRG.9106	1.40043	0.131978	0.748924	0.485873
gene	AT5G02850	MSTRG.15399	0.819651	0.132024	0.748924	-0.286918
gene	AT3G14010	MSTRG.9448	0.576206	0.132036	0.748924	-0.795343
gene	AT3G56210	MSTRG.11676	1.35149	0.132045	0.748924	0.434547
gene	AT2G35540	MSTRG.7233	0.639835	0.132147	0.748924	-0.644229
gene	AT2G18900	MSTRG.5952	0.626573	0.132175	0.748924	-0.674445
gene	AT2G44650	MSTRG.8028	1.30769	0.132231	0.748924	0.387018
gene	AT5G10540	MSTRG.16005	0.860522	0.132302	0.748924	-0.216716
gene	AT3G07720	MSTRG.8933	0.74844	0.132345	0.748924	-0.418041
gene	AT1G51590	MSTRG.3083	1.15386	0.132368	0.748924	0.206471
gene	AT1G15060	MSTRG.1201	0.64273	0.13274	0.748924	-0.637715
gene	AT3G53990	MSTRG.11482	1.63485	0.132798	0.748924	0.70916
gene	AT2G16890	MSTRG.5800	0.498462	0.132845	0.748924	-1.00445
gene	AT3G45630	MSTRG.10842	0.742895	0.132846	0.748924	-0.428771
gene	AT2G45520	MSTRG.8095	1.23149	0.132895	0.748924	0.300401
gene	AT1G68990	MSTRG.4245	0.7253	0.132933	0.748924	-0.46335
gene	AT1G25230	MSTRG.1943	1.66222	0.13298	0.748924	0.733113
gene	AT2G36850	MSTRG.7349	0.7457	0.133147	0.748924	-0.423334
gene	AT5G35995	MSTRG.17432	1.23089	0.133209	0.748924	0.299702
gene	AT1G48300	MSTRG.2851	1.2591	0.133227	0.748924	0.332394
gene	AT4G38940	MSTRG.15129	0.684696	0.133233	0.748924	-0.546464
gene	AT1G11592	MSTRG.912	0.663668	0.133237	0.748924	-0.591466
gene	AT3G03310	MSTRG.8530	0.349783	0.133245	0.748924	-1.51547
gene	AT1G22330	MSTRG.1770	1.29293	0.13325	0.748924	0.370639
gene	AT2G28410	MSTRG.6675	2.07236	0.133252	0.748924	1.05127
gene	AT5G50330	MSTRG.18422	1.40409	0.133331	0.748924	0.489635
gene	AT3G06440	MSTRG.8804	1.28756	0.133392	0.748924	0.36464
gene	AT3G20060	MSTRG.9963	1.4621	0.133449	0.748924	0.548043
gene	AT3G56020	MSTRG.11658	2.08136	0.133634	0.748924	1.05753
gene	AT2G39960	MSTRG.7626	1.75765	0.133708	0.748924	0.81365
gene	AT3G11200	MSTRG.9183	1.34287	0.133734	0.748924	0.425318
gene	AT4G26640	MSTRG.14099	0.69977	0.133867	0.748924	-0.515047
gene	AT1G16470	MSTRG.1323	1.46116	0.133938	0.748924	0.547111
gene	AT5G22350	MSTRG.16913	0.766862	0.133992	0.748924	-0.38296
gene	AT2G31820	MSTRG.6930	1.23485	0.134106	0.748924	0.304338
gene	AT5G06970	MSTRG.15747	0.696944	0.134314	0.748924	-0.520885
gene	AT2G03280	MSTRG.5399	1.14612	0.134319	0.748924	0.196753
gene	AT1G05360	MSTRG.368	1.36451	0.134366	0.748924	0.448388
gene	AT2G26440	MSTRG.6525	1.70514	0.134401	0.748924	0.769886
gene	AT4G30410	MSTRG.14393	1.47775	0.134428	0.748924	0.563405
gene	AT5G15450	MSTRG.16398	0.620892	0.134636	0.748924	-0.687585
gene	AT2G25580	MSTRG.6453	1.2001	0.13466	0.748924	0.263154
gene	AT1G22070	MSTRG.1754	1.24806	0.134794	0.748924	0.319692
gene	AT1G58030	MSTRG.3503	1.51683	0.134802	0.748924	0.601056
gene	AT5G20320	MSTRG.16813	0.439985	0.134813	0.748924	-1.18447
gene	AT1G17510	MSTRG.1413	1.71216	0.135216	0.748924	0.775816
gene	AT3G07360	MSTRG.8899	1.11634	0.135226	0.748924	0.158782
gene	AT1G77350	MSTRG.4930	1.71096	0.135241	0.748924	0.774805
gene	AT1G64790	MSTRG.3931	0.470159	0.135268	0.748924	-1.08878
gene	AT5G03380	MSTRG.15448	1.59258	0.135282	0.748924	0.671363
gene	AT3G22235	MSTRG.10134	1.92571	0.135296	0.748924	0.945388
gene	AT3G51820	MSTRG.11288	0.801285	0.135333	0.748924	-0.319612
gene	AT4G34860	MSTRG.14786	1.19521	0.135462	0.748924	0.257267
gene	AT3G29140	MSTRG.10648	1.69846	0.13549	0.748924	0.764224
gene	AT1G79260	MSTRG.5099	0.62327	0.135506	0.748924	-0.68207
gene	AT1G05860	MSTRG.413	0.743248	0.135561	0.748924	-0.428085
gene	AT3G05700	MSTRG.8724	1.30373	0.135612	0.748924	0.382641
gene	AT4G19950	MSTRG.13574	2.16316	0.135623	0.748924	1.11314
gene	AT4G10300	MSTRG.12803	1.75841	0.135731	0.748924	0.814272
gene	AT3G63160	MSTRG.12214	1.3437	0.135854	0.748924	0.426206
gene	AT5G47110	MSTRG.18165	1.16388	0.135896	0.748924	0.218942
gene	AT1G15470	MSTRG.1241	0.733029	0.135938	0.748924	-0.448057
gene	AT5G07960	MSTRG.15818	1.82708	0.136035	0.748924	0.869538
gene	AT3G28140	MSTRG.10586	2.23393	0.136072	0.748924	1.15958
gene	AT2G11240.1	MSTRG.5618	0.655013	0.136203	0.748924	-0.610404
gene	AT2G46780	MSTRG.8211	1.45024	0.136238	0.748924	0.536287
gene	AT3G26700	MSTRG.10462	2.36735	0.136267	0.748924	1.24327
gene	AT5G37780	MSTRG.17502	1.33868	0.136356	0.748924	0.420811
gene	AT4G09320	MSTRG.12746	1.41886	0.136405	0.748924	0.504732
gene	AT4G37800	MSTRG.15034	2.28465	0.136442	0.748924	1.19197
gene	AT3G05810	MSTRG.8740	1.6218	0.136584	0.748924	0.697594
gene	AT5G10480	MSTRG.16000	1.27154	0.136599	0.748924	0.34658
gene	AT3G57030	MSTRG.11738	1.32636	0.136656	0.748924	0.407472
gene	AT1G45170	MSTRG.2752	1.8222	0.136659	0.748924	0.865679
gene	AT5G38212	MSTRG.17524	0.427951	0.136664	0.748924	-1.22448
gene	AT5G14060	MSTRG.16285	0.856946	0.136669	0.748924	-0.222723
gene	AT3G60360	MSTRG.11995	0.729126	0.136671	0.748924	-0.45576
gene	AT2G45820	MSTRG.8121	1.12634	0.136743	0.748924	0.17164
gene	AT3G02180	MSTRG.8422	1.40914	0.136925	0.748924	0.494811
gene	AT4G19400	MSTRG.13543	1.36527	0.136959	0.748924	0.449183
gene	AT2G30105	MSTRG.6794	0.71147	0.137036	0.748924	-0.491125
gene	AT5G45330	MSTRG.18030	0.676316	0.137074	0.748924	-0.56423
gene	AT1G05210	MSTRG.357	1.87015	0.13712	0.748924	0.903156
gene	AT1G15830	MSTRG.1264	0.380782	0.13716	0.748924	-1.39296
gene	AT2G23940	MSTRG.6337	1.2804	0.137178	0.748924	0.356591
gene	AT2G35940	MSTRG.7276	0.853987	0.137255	0.748924	-0.227714
gene	AT3G12920	MSTRG.9327	0.877664	0.137271	0.748924	-0.188259
gene	AT1G04960	MSTRG.327	1.18732	0.137302	0.748924	0.247713
gene	AT4G08900	MSTRG.12720	1.1914	0.137308	0.748924	0.252655
gene	AT2G33210	MSTRG.7039	0.651606	0.137489	0.748924	-0.617927
gene	AT5G64130	MSTRG.19477	1.33609	0.137491	0.748924	0.418017
gene	AT1G13120	MSTRG.1034	0.712692	0.137548	0.748924	-0.488649
gene	AT5G63140	MSTRG.19393	1.76682	0.137566	0.748924	0.821153
gene	AT2G22960	MSTRG.6270	1.66221	0.137635	0.748924	0.733106
gene	AT3G04460	MSTRG.8607	0.757014	0.137685	0.748924	-0.401608
gene	AT1G65270	MSTRG.3966	0.59671	0.137708	0.748924	-0.744897
gene	AT5G17640	MSTRG.16574	0.878033	0.137736	0.748924	-0.187653
gene	AT1G05190	MSTRG.354	1.254	0.137882	0.748924	0.326534
gene	AT1G67490	MSTRG.4111	0.723954	0.137895	0.748924	-0.46603
gene	AT1G60390	MSTRG.3597	1.76455	0.138015	0.748924	0.819298
gene	AT5G06060	MSTRG.15669	1.18507	0.138086	0.748924	0.24497
gene	AT5G11690	MSTRG.16111	1.96086	0.138123	0.748924	0.971484
gene	AT5G28910	MSTRG.17357	0.795757	0.138125	0.748924	-0.3296
gene	AT3G05980	MSTRG.8758	1.95251	0.13816	0.748924	0.96533
gene	AT1G14850	MSTRG.1180	0.618262	0.13817	0.748924	-0.693709
gene	AT1G50480	MSTRG.3009	1.14454	0.138198	0.748924	0.194772
gene	AT4G00752	MSTRG.12306	0.697785	0.138212	0.748924	-0.519145
gene	AT3G62790	MSTRG.12182	1.70466	0.138215	0.748924	0.769487
gene	ATCG01060	MSTRG.19883	2.11976	0.138227	0.748924	1.0839
gene	AT5G61880	MSTRG.19294	0.862617	0.138288	0.748924	-0.213208
gene	AT1G15290	MSTRG.1225	0.400192	0.138308	0.748924	-1.32123
gene	AT4G33200	MSTRG.14644	0.734088	0.13831	0.748924	-0.445975
gene	AT1G17120	MSTRG.1375	1.72369	0.138328	0.748924	0.785502
gene	AT5G52882	MSTRG.18610	1.43926	0.138441	0.748924	0.525331
gene	AT5G48300	MSTRG.18259	0.934415	0.138476	0.748924	-0.0978643
gene	AT2G26540	MSTRG.6533	0.885703	0.138598	0.748924	-0.175105
gene	AT3G24180	MSTRG.10280	0.583284	0.138758	0.748924	-0.777729
gene	AT5G20360	MSTRG.16815	1.09746	0.13877	0.748924	0.134165
gene	AT3G55430	MSTRG.11609	0.63263	0.138911	0.748924	-0.660565
gene	AT3G21690	MSTRG.10099	1.25184	0.138931	0.748924	0.324054
gene	AT1G26940	MSTRG.2052	0.67789	0.138979	0.748924	-0.560878
gene	AT4G08110.1	MSTRG.12687	0.583911	0.139016	0.748924	-0.776181
gene	AT1G13930	MSTRG.1090	1.48415	0.139028	0.748924	0.569634
gene	AT1G69450	MSTRG.4279	1.83757	0.139029	0.748924	0.877796
gene	AT3G11330	MSTRG.9194	0.563057	0.139119	0.748924	-0.828648
gene	AT2G17695	MSTRG.5860	1.16467	0.139268	0.748924	0.219919
gene	AT5G04240	MSTRG.15519	0.755293	0.139276	0.748924	-0.404891
gene	AT5G52190	MSTRG.18561	2.22562	0.139377	0.748924	1.15421
gene	AT2G27600	MSTRG.6617	1.20367	0.139589	0.748924	0.267437
gene	AT5G67390	MSTRG.19784	1.40605	0.139595	0.748924	0.491648
gene	AT5G62300	MSTRG.19326	1.5632	0.139639	0.748924	0.644499
gene	AT3G43220	MSTRG.10725	0.954399	0.139676	0.748924	-0.0673352
gene	AT2G19270	MSTRG.5979	1.15338	0.139684	0.748924	0.205872
gene	AT3G09720	MSTRG.9057	0.752617	0.139773	0.748924	-0.410012
gene	AT2G46900	MSTRG.8219	1.15839	0.139774	0.748924	0.212122
gene	AT5G07440	MSTRG.15782	1.12285	0.139817	0.748924	0.167168
gene	AT4G23400	MSTRG.13825	2.13419	0.139868	0.748924	1.09369
gene	AT1G35220	MSTRG.2630	0.713341	0.139928	0.748924	-0.487335
gene	AT4G21740	MSTRG.13701	1.44984	0.140099	0.748924	0.535893
gene	AT2G30010	MSTRG.6786	1.74058	0.140109	0.748924	0.799569
gene	AT1G65700	MSTRG.3993	1.49185	0.140111	0.748924	0.577102
gene	AT1G27770	MSTRG.2114	0.629592	0.140127	0.748924	-0.66751
gene	AT1G19520	MSTRG.1564	0.698036	0.140225	0.748924	-0.518628
gene	AT3G08680	MSTRG.8976	0.849481	0.140352	0.748924	-0.235346
gene	AT2G30530	MSTRG.6829	1.29641	0.140354	0.748924	0.374523
gene	AT5G48370	MSTRG.18266	0.866505	0.14037	0.748924	-0.206721
gene	AT1G47410	MSTRG.2799	1.37881	0.140478	0.748924	0.463425
gene	AT5G22790	MSTRG.16941	0.735342	0.140534	0.748924	-0.443513
gene	AT4G32980	MSTRG.14625	1.20256	0.140792	0.748924	0.266108
gene	AT5G07830	MSTRG.15808	1.12707	0.14081	0.748924	0.172573
gene	AT3G29160	MSTRG.10650	1.29546	0.140812	0.748924	0.373464
gene	AT3G56060	MSTRG.11665	1.27489	0.140859	0.748924	0.350372
gene	AT5G56180	MSTRG.18852	0.730394	0.140881	0.748924	-0.453253
gene	AT5G58270	MSTRG.19019	0.544832	0.140975	0.748924	-0.876118
gene	AT5G60710	MSTRG.19206	1.42437	0.141102	0.748924	0.510321
gene	AT4G32730	MSTRG.14599	0.658932	0.141104	0.748924	-0.601797
gene	AT3G08943	MSTRG.8997	0.781611	0.141168	0.748924	-0.355477
gene	AT2G20810	MSTRG.6099	1.86212	0.141347	0.748924	0.89695
gene	AT4G39170	MSTRG.15146	0.811646	0.141411	0.748924	-0.301078
gene	AT3G25430	MSTRG.10354	1.23172	0.141575	0.748924	0.300674
gene	AT3G21865	MSTRG.10114	1.52358	0.141655	0.748924	0.607467
gene	AT5G45840	MSTRG.18080	2.00234	0.141678	0.748924	1.00169
gene	AT4G37270	MSTRG.14991	0.825269	0.141749	0.748924	-0.277064
gene	AT5G28350	MSTRG.17329	0.793257	0.141751	0.748924	-0.33414
gene	AT2G35240	MSTRG.7212	0.817397	0.141761	0.748924	-0.290891
gene	AT2G25970	MSTRG.6489	0.676662	0.141775	0.748924	-0.563492
gene	AT5G56730	MSTRG.18889	0.604678	0.141784	0.748924	-0.72576
gene	AT5G06350	MSTRG.15699	0.701368	0.141824	0.748924	-0.511757
gene	AT2G02780	MSTRG.5363	1.12923	0.141835	0.748924	0.175338
gene	AT1G41880	MSTRG.2679	1.4654	0.141859	0.748924	0.551291
gene	AT1G12860	MSTRG.1015	1.38498	0.141879	0.748924	0.469869
gene	AT3G22440	MSTRG.10153	0.866857	0.141935	0.748924	-0.206134
gene	AT2G01070	MSTRG.5248	1.26913	0.141997	0.748924	0.343835
gene	AT3G46740	MSTRG.10907	0.830915	0.142119	0.748924	-0.267228
gene	AT3G29180	MSTRG.10652	1.1856	0.142128	0.748924	0.245618
gene	AT4G32970	MSTRG.14624	0.271603	0.142186	0.748924	-1.88043
gene	AT3G59210	MSTRG.11906	1.785	0.142222	0.748924	0.835924
gene	AT2G47060	MSTRG.8230	0.827253	0.142307	0.748924	-0.2736
gene	AT3G11810	MSTRG.9233	1.89021	0.142339	0.748924	0.918543
gene	AT5G50100	MSTRG.18404	0.78098	0.14243	0.748924	-0.356643
gene	AT3G61870	MSTRG.12113	0.697495	0.14246	0.748924	-0.519746
gene	AT4G00310	MSTRG.12269	0.649206	0.142473	0.748924	-0.623251
gene	AT4G20890	MSTRG.13631	1.51461	0.142584	0.748924	0.598945
gene	AT1G11870	MSTRG.936	0.602213	0.142612	0.748924	-0.731653
gene	AT5G57760	MSTRG.18973	1.41778	0.142641	0.748924	0.503632
gene	AT3G42950	MSTRG.10721	0.833907	0.142681	0.748924	-0.262042
gene	AT1G50570	MSTRG.3017	1.98033	0.142779	0.748924	0.985739
gene	AT1G18470	MSTRG.1487	1.31053	0.142885	0.748924	0.390156
gene	AT5G43460	MSTRG.17884	1.85684	0.142925	0.748924	0.892849
gene	AT3G58670	MSTRG.11862	1.19561	0.142983	0.748924	0.257752
gene	AT5G41100	MSTRG.17710	0.493884	0.14302	0.748924	-1.01776
gene	AT3G05020	MSTRG.8660	1.35798	0.143093	0.748924	0.441459
gene	AT5G16660	MSTRG.16507	1.66248	0.143357	0.748924	0.733333
gene	AT1G76090	MSTRG.4815	1.86556	0.143432	0.748924	0.899605
gene	AT2G27060	MSTRG.6576	3.62055	0.143446	0.748924	1.85621
gene	AT1G16840	MSTRG.1355	0.604276	0.143492	0.748924	-0.72672
gene	AT4G30340	MSTRG.14386	1.2692	0.143507	0.748924	0.343917
gene	AT5G19210	MSTRG.16714	0.822529	0.143512	0.748924	-0.281861
gene	AT1G12390	MSTRG.976	1.53403	0.143518	0.748924	0.617323
gene	AT3G50080	MSTRG.11161	1.34631	0.143552	0.748924	0.429007
gene	AT2G17300	MSTRG.5830	1.45962	0.143622	0.748924	0.54559
gene	AT5G65460	MSTRG.19609	0.753541	0.143651	0.748924	-0.408243
gene	AT5G44600	MSTRG.17983	1.51623	0.143653	0.748924	0.600485
gene	AT5G35735	MSTRG.17416	1.96918	0.143666	0.748924	0.977594
gene	AT5G16450	MSTRG.16488	2.01135	0.143738	0.748924	1.00816
gene	AT5G23240	MSTRG.16976	1.66421	0.14377	0.748924	0.734842
gene	AT4G36730	MSTRG.14936	0.887044	0.143774	0.748924	-0.172923
gene	AT4G27300	MSTRG.14151	1.6431	0.14387	0.748924	0.716416
gene	AT1G12080	MSTRG.955	1.51151	0.143882	0.748924	0.595993
gene	AT3G16310	MSTRG.9654	0.75632	0.144015	0.748924	-0.402932
gene	AT4G32770	MSTRG.14602	0.660097	0.144115	0.748924	-0.59925
gene	AT1G20050	MSTRG.1608	1.81235	0.144143	0.748924	0.857863
gene	AT4G33180	MSTRG.14643	1.31254	0.144153	0.748924	0.392361
gene	AT2G19860	MSTRG.6023	0.735233	0.144218	0.748924	-0.443726
gene	AT2G47640	MSTRG.8271	1.39612	0.144318	0.748924	0.481418
gene	AT5G13000	MSTRG.16189	0.638694	0.144479	0.748924	-0.646803
gene	AT3G53280	MSTRG.11422	1.66433	0.144481	0.748924	0.734942
gene	AT2G27080	MSTRG.6579	1.75614	0.144525	0.748924	0.812408
gene	AT4G36710	MSTRG.14934	1.72822	0.144543	0.748924	0.789283
gene	AT4G26230	MSTRG.14066	1.34766	0.14461	0.748924	0.430459
gene	AT1G06710	MSTRG.482	0.396828	0.144611	0.748924	-1.33342
gene	AT3G63140	MSTRG.12213	0.723423	0.144614	0.748924	-0.467089
gene	AT1G13080	MSTRG.1029	0.734617	0.144735	0.748924	-0.444936
gene	AT5G35190	MSTRG.17387	0.375354	0.14489	0.748924	-1.41368
gene	AT1G67890	MSTRG.4152	0.771243	0.144997	0.748924	-0.374742
gene	AT3G09630	MSTRG.9047	0.57702	0.14508	0.748924	-0.793307
gene	AT4G15630	MSTRG.13218	1.95016	0.145088	0.748924	0.963594
gene	AT3G51550	MSTRG.11268	1.3077	0.145241	0.748924	0.38703
gene	AT3G08590	MSTRG.8968	0.739836	0.145282	0.748924	-0.434723
gene	AT5G24580	MSTRG.17090	0.628579	0.145504	0.748924	-0.669833
gene	AT3G12200	MSTRG.9268	0.882113	0.145562	0.748924	-0.180965
gene	AT4G16146	MSTRG.13264	1.54168	0.145624	0.748924	0.624499
gene	AT4G00810	MSTRG.12312	1.86734	0.145685	0.748924	0.900982
gene	AT2G16440	MSTRG.5770	0.536134	0.145753	0.748924	-0.899334
gene	AT5G61210	MSTRG.19243	1.24387	0.145859	0.748924	0.314839
gene	AT3G13930	MSTRG.9439	0.718288	0.14588	0.748924	-0.477366
gene	AT2G17540	MSTRG.5849	1.34973	0.145887	0.748924	0.432675
gene	AT1G17730	MSTRG.1430	1.26772	0.14589	0.748924	0.342235
gene	AT5G49740	MSTRG.18377	1.42628	0.145918	0.748924	0.512255
gene	AT4G35890	MSTRG.14868	0.779338	0.145924	0.748924	-0.359678
gene	AT1G50120	MSTRG.2984	0.832377	0.146133	0.748924	-0.264692
gene	AT5G10320	MSTRG.15987	2.58717	0.146246	0.748924	1.37137
gene	AT5G40700	MSTRG.17678	1.42629	0.146275	0.748924	0.512263
gene	AT5G25240	MSTRG.17137	1.79404	0.146374	0.748924	0.84321
gene	AT1G01190	MSTRG.20	1.7036	0.146413	0.748924	0.768589
gene	AT1G25540	MSTRG.1980	0.790378	0.146458	0.748924	-0.339385
gene	AT1G68680	MSTRG.4215	2.14017	0.146512	0.748924	1.09773
gene	AT2G19520	MSTRG.5995	0.738797	0.146518	0.748924	-0.43675
gene	AT3G13180	MSTRG.9355	0.705276	0.146555	0.748924	-0.503741
gene	AT1G10900	MSTRG.853	0.595985	0.146628	0.748924	-0.746651
gene	AT3G02090	MSTRG.8411	0.840575	0.146694	0.748924	-0.250552
gene	AT1G48850	MSTRG.2895	0.696193	0.146778	0.748924	-0.522441
gene	AT1G61900	MSTRG.3714	1.64116	0.146909	0.748924	0.714717
gene	AT2G28450	MSTRG.6679	0.513745	0.146911	0.748924	-0.960876
gene	AT5G09660	MSTRG.15930	1.21357	0.146917	0.748924	0.279253
gene	AT1G72440	MSTRG.4514	0.739301	0.146918	0.748924	-0.435766
gene	AT1G16270	MSTRG.1302	0.509374	0.147033	0.748924	-0.973204
gene	AT2G21410	MSTRG.6158	1.32586	0.147186	0.748924	0.406928
gene	AT1G04530	MSTRG.293	0.868995	0.147247	0.748924	-0.20258
gene	AT2G01010	MSTRG.5242	2.20984	0.147321	0.748924	1.14394
gene	AT4G38932	MSTRG.15128	1.72406	0.147439	0.748924	0.785811
gene	AT4G14010	MSTRG.13073	2.43558	0.147458	0.748924	1.28427
gene	AT5G46220	MSTRG.18101	1.23901	0.147636	0.748924	0.309188
gene	AT5G60640	MSTRG.19199	1.16287	0.147672	0.748924	0.217687
gene	AT4G38170	MSTRG.15062	1.44611	0.147701	0.748924	0.532176
gene	AT3G33520	MSTRG.10701	0.741536	0.147846	0.748924	-0.431411
gene	AT2G28720	MSTRG.6699	1.42089	0.147934	0.748924	0.506792
gene	AT2G31170	MSTRG.6886	0.804763	0.14794	0.748924	-0.313363
gene	AT4G11220	MSTRG.12868	1.4151	0.147966	0.748924	0.500903
gene	AT5G09840	MSTRG.15943	0.535042	0.148002	0.748924	-0.902275
gene	AT1G19110	MSTRG.1536	0.82987	0.148088	0.748924	-0.269043
gene	AT2G47880	MSTRG.8290	2.09405	0.148111	0.748924	1.06629
gene	AT5G28320	MSTRG.17328	0.569578	0.148263	0.748924	-0.812035
gene	AT5G55510	MSTRG.18799	0.74306	0.148289	0.748924	-0.42845
gene	AT4G05410	MSTRG.12653	0.68836	0.148385	0.748924	-0.538766
gene	AT1G23900	MSTRG.1876	0.752689	0.148435	0.748924	-0.409874
gene	AT2G21950	MSTRG.6188	1.66924	0.148506	0.748924	0.739188
gene	AT5G15150	MSTRG.16372	1.59429	0.148554	0.748924	0.672918
gene	AT1G33420	MSTRG.2543	2.61495	0.148566	0.748924	1.38678
gene	AT5G19620	MSTRG.16751	0.608819	0.148567	0.748924	-0.715915
gene	AT3G59350	MSTRG.11916	1.71704	0.148574	0.748924	0.779928
gene	AT2G37690	MSTRG.7432	0.666883	0.148587	0.748924	-0.584494
gene	AT5G23010	MSTRG.16958	0.690312	0.148636	0.748924	-0.53468
gene	AT3G15030	MSTRG.9536	0.686803	0.148656	0.748924	-0.542032
gene	AT3G06380	MSTRG.8797	2.64054	0.148692	0.748924	1.40084
gene	AT1G62290	MSTRG.3736	1.58912	0.14879	0.748924	0.668224
gene	AT1G05385	MSTRG.373	1.48462	0.148794	0.748924	0.570093
gene	AT1G52690	MSTRG.3160	1.71775	0.148808	0.748924	0.780519
gene	AT1G02280	MSTRG.106	1.22875	0.148873	0.748924	0.297192
gene	AT4G19640	MSTRG.13558	1.08679	0.148899	0.748924	0.120077
gene	AT3G53340	MSTRG.11425	1.38298	0.148949	0.748924	0.467785
gene	AT3G26640	MSTRG.10457	1.60201	0.149223	0.748924	0.679879
gene	AT5G22720	MSTRG.16936	0.796212	0.149323	0.748924	-0.328776
gene	AT3G45090	MSTRG.10821	0.740792	0.149518	0.748924	-0.43286
gene	AT1G68400	MSTRG.4190	1.18934	0.149521	0.748924	0.250162
gene	AT3G29310	MSTRG.10658	0.788911	0.149548	0.748924	-0.342065
gene	AT2G12400	MSTRG.5628	1.24425	0.149585	0.748924	0.315277
gene	AT3G28070	MSTRG.10582	1.30064	0.149597	0.748924	0.379227
gene	AT2G39010	MSTRG.7541	1.63531	0.149637	0.748924	0.709563
gene	AT5G23280	MSTRG.16978	2.15786	0.149645	0.748924	1.1096
gene	AT5G64570	MSTRG.19521	1.35739	0.149669	0.748924	0.440836
gene	AT5G02290	MSTRG.15353	1.40467	0.149756	0.748924	0.490231
gene	AT2G14900	MSTRG.5702	1.92179	0.149827	0.748924	0.94245
gene	AT1G22630	MSTRG.1788	1.69059	0.149929	0.748924	0.757525
gene	AT1G50640	MSTRG.3022	0.619866	0.149966	0.748924	-0.689972
gene	AT5G60390	MSTRG.19183	0.578698	0.149993	0.748924	-0.789116
gene	AT1G54820	MSTRG.3339	1.04963	0.15003	0.748924	0.0698742
gene	AT5G05060	MSTRG.15584	1.58572	0.150096	0.748924	0.665136
gene	AT1G32400	MSTRG.2478	1.55483	0.150114	0.748924	0.636753
gene	AT3G12560	MSTRG.9297	1.13828	0.150166	0.748924	0.186856
gene	AT1G50840	MSTRG.3035	0.569207	0.150173	0.748924	-0.812976
gene	AT1G60800	MSTRG.3629	1.10396	0.150238	0.748924	0.142687
gene	AT3G57800	MSTRG.11803	1.15876	0.150284	0.748924	0.212578
gene	AT1G30240	MSTRG.2308	0.237919	0.150301	0.748924	-2.07146
gene	AT1G55040	MSTRG.3351	0.319263	0.150301	0.748924	-1.64718
gene	AT2G31350	MSTRG.6901	0.337039	0.150301	0.748924	-1.56901
gene	AT3G04830	MSTRG.8645	1.49833	0.150394	0.748924	0.583354
gene	AT1G31350	MSTRG.2398	2.10479	0.15042	0.748924	1.07368
gene	AT3G43740	MSTRG.10746	1.97844	0.150534	0.748924	0.984361
gene	AT1G12320	MSTRG.973	1.83883	0.150565	0.748924	0.878785
gene	AT1G55820	MSTRG.3413	0.582912	0.150575	0.748924	-0.778649
gene	AT5G03630	MSTRG.15469	1.55154	0.150743	0.748924	0.633699
gene	XLOC_010421	MSTRG.7553	2.46857	0.150806	0.748924	1.30368
gene	AT4G12020	MSTRG.12921	0.336131	0.150848	0.748924	-1.5729
gene	AT5G40480	MSTRG.17659	0.52618	0.150917	0.748924	-0.926372
gene	AT2G45060	MSTRG.8061	1.23464	0.151023	0.748924	0.304092
gene	AT1G16020	MSTRG.1284	0.826292	0.151107	0.748924	-0.275277
gene	AT1G69760	MSTRG.4306	1.48585	0.151114	0.748924	0.571287
gene	AT5G62280	MSTRG.19324	0.716185	0.151127	0.748924	-0.481597
gene	AT5G08680	MSTRG.15886	0.689625	0.15113	0.748924	-0.536115
gene	AT2G47400	MSTRG.8252	1.39443	0.151314	0.748924	0.47968
gene	AT1G79210	MSTRG.5095	1.21471	0.151364	0.748924	0.280608
gene	AT1G75350	MSTRG.4764	1.2747	0.151379	0.748924	0.350157
gene	AT1G04220	MSTRG.271	0.613437	0.15142	0.748924	-0.705012
gene	AT5G10630	MSTRG.16015	0.821681	0.151616	0.748924	-0.283349
gene	AT1G03687	MSTRG.227	0.753033	0.151637	0.748924	-0.409215
gene	AT1G58290	MSTRG.3519	0.807363	0.151673	0.748924	-0.30871
gene	AT5G46760	MSTRG.18142	1.27986	0.151717	0.748924	0.35599
gene	AT2G43430	MSTRG.7927	1.2638	0.151827	0.748924	0.337772
gene	AT3G01670	MSTRG.8375	0.566207	0.151984	0.748924	-0.820598
gene	AT3G51238	MSTRG.11238	0.545257	0.152021	0.748924	-0.874991
gene	AT1G71240	MSTRG.4423	0.571414	0.152137	0.748924	-0.807393
gene	AT5G67540	MSTRG.19800	1.39304	0.152207	0.748924	0.478236
gene	AT5G50900	MSTRG.18463	1.25328	0.152347	0.748924	0.325706
gene	AT3G52140	MSTRG.11319	0.588448	0.15246	0.748924	-0.765014
gene	AT4G31780	MSTRG.14513	0.805352	0.15248	0.748924	-0.312309
gene	AT2G46100	MSTRG.8146	1.23021	0.152579	0.748924	0.298902
gene	AT5G18540	MSTRG.16652	1.34659	0.152579	0.748924	0.429312
gene	AT2G17550	MSTRG.5851	1.41778	0.152648	0.748924	0.503637
gene	AT3G09920	MSTRG.9077	0.705236	0.152793	0.748924	-0.503823
gene	AT5G66070	MSTRG.19668	1.44439	0.152809	0.748924	0.530457
gene	AT3G05320	MSTRG.8686	1.88212	0.152867	0.748924	0.912356
gene	AT4G05180	MSTRG.12641	1.42829	0.152879	0.748924	0.51429
gene	AT3G22430	MSTRG.10151	0.523369	0.152919	0.748924	-0.934099
gene	AT4G39210	MSTRG.15153	0.669506	0.153088	0.748924	-0.57883
gene	AT4G00670	MSTRG.12297	1.75748	0.153118	0.748924	0.813507
gene	AT5G56760	MSTRG.18891	1.54271	0.153121	0.748924	0.625465
gene	AT3G03270	MSTRG.8517	0.941591	0.153136	0.748924	-0.0868278
gene	AT1G76620	MSTRG.4863	2.34406	0.153232	0.748924	1.22901
gene	AT4G16420	MSTRG.13288	0.634545	0.153256	0.748924	-0.656206
gene	AT2G34560	MSTRG.7159	0.839751	0.153325	0.748924	-0.251967
gene	AT1G29900	MSTRG.2285	0.545147	0.153352	0.748924	-0.875282
gene	AT1G09560	MSTRG.728	1.21871	0.153633	0.748924	0.285359
gene	AT2G33330	MSTRG.7047	1.52855	0.153648	0.748924	0.612162
gene	AT1G01430	MSTRG.39	1.42669	0.153752	0.748924	0.512676
gene	AT5G39320	MSTRG.17583	1.68635	0.153784	0.748924	0.753907
gene	AT3G54910	MSTRG.11563	0.382136	0.153791	0.748924	-1.38784
gene	AT3G23730	MSTRG.10245	1.83204	0.153881	0.748924	0.873448
gene	AT5G61830	MSTRG.19291	0.690538	0.15391	0.748924	-0.534208
gene	AT1G07830	MSTRG.577	1.73365	0.153939	0.748924	0.793812
gene	AT2G24420	MSTRG.6374	1.34124	0.154231	0.748924	0.423568
gene	AT3G06060	MSTRG.8765	0.717605	0.15443	0.748924	-0.478738
gene	AT5G61290	MSTRG.19249	0.761556	0.154469	0.748924	-0.392978
gene	AT4G32551	MSTRG.14582	0.924764	0.154527	0.748924	-0.112843
gene	AT1G08680	MSTRG.657	0.520997	0.154574	0.748924	-0.940652
gene	AT1G11310	MSTRG.892	1.50734	0.154575	0.748924	0.592008
gene	AT5G20620	MSTRG.16829	1.15179	0.154603	0.748924	0.203877
gene	AT5G11810	MSTRG.16123	1.31141	0.154652	0.748924	0.391123
gene	AT4G31920	MSTRG.14527	1.05483	0.154654	0.748924	0.0770066
gene	AT4G04720	MSTRG.12600	1.11052	0.154663	0.748924	0.151241
gene	AT3G01060	MSTRG.8316	0.736939	0.154822	0.748924	-0.440383
gene	AT2G47940	MSTRG.8296	0.653399	0.154824	0.748924	-0.613964
gene	AT5G51180	MSTRG.18491	1.29435	0.15486	0.748924	0.372225
gene	AT3G56910	MSTRG.11723	1.55786	0.155	0.748924	0.639564
gene	AT5G10240	MSTRG.15977	0.858852	0.155003	0.748924	-0.219519
gene	AT2G35260	MSTRG.7213	0.826836	0.155156	0.748924	-0.274326
gene	AT4G25170	MSTRG.13975	1.10721	0.1552	0.748924	0.146926
gene	AT1G09794	MSTRG.753	0.841058	0.155304	0.748924	-0.249723
gene	AT2G45180	MSTRG.8067	2.49612	0.155311	0.748924	1.31969
gene	AT5G54960	MSTRG.18764	2.16736	0.155341	0.748924	1.11594
gene	AT1G71010	MSTRG.4404	0.784985	0.155364	0.748924	-0.349262
gene	AT5G51820	MSTRG.18541	0.929843	0.15543	0.748924	-0.104942
gene	AT4G00020	MSTRG.12242	0.580988	0.155434	0.748924	-0.78342
gene	AT5G38380	MSTRG.17532	1.58076	0.155484	0.748924	0.660622
gene	AT2G25950	MSTRG.6487	1.53554	0.155524	0.748924	0.618748
gene	AT3G16830	MSTRG.9696	0.614185	0.155677	0.748924	-0.703255
gene	AT1G03730	MSTRG.226	1.50205	0.15573	0.748924	0.586932
gene	AT3G46590	MSTRG.10895	0.727456	0.155763	0.748924	-0.459068
gene	AT5G59560	MSTRG.19115	1.48503	0.155765	0.748924	0.570495
gene	AT4G15410	MSTRG.13197	0.64574	0.15592	0.748924	-0.630975
gene	AT3G43210	MSTRG.10724	0.652685	0.156044	0.748924	-0.615541
gene	AT3G05750	MSTRG.8734	0.663604	0.156053	0.748924	-0.591607
gene	AT1G20220	MSTRG.1622	0.627276	0.156248	0.748924	-0.672827
gene	AT3G56150	MSTRG.11669	0.822819	0.156277	0.748924	-0.281353
gene	AT5G66490	MSTRG.19702	1.46591	0.15632	0.748924	0.551797
gene	AT1G55170	MSTRG.3363	0.939912	0.156361	0.748924	-0.0894022
gene	AT4G28220	MSTRG.14231	0.753959	0.156432	0.748924	-0.407442
gene	AT2G30000	MSTRG.6785	1.77807	0.156459	0.748924	0.83031
gene	AT2G40550	MSTRG.7681	0.73302	0.156464	0.748924	-0.448075
gene	AT5G60820	MSTRG.19214	1.74124	0.15648	0.748924	0.800113
gene	AT2G36835	MSTRG.7347	1.45368	0.156494	0.748924	0.539707
gene	AT4G12590	MSTRG.12956	1.28547	0.156629	0.748924	0.362291
gene	AT1G52500	MSTRG.3143	0.517589	0.156671	0.748924	-0.950122
gene	AT3G23080	MSTRG.10197	0.757596	0.156856	0.748924	-0.400499
gene	AT3G09880	MSTRG.9073	1.38894	0.157068	0.748924	0.473987
gene	AT1G64980	MSTRG.3942	1.44432	0.157069	0.748924	0.530387
gene	AT2G30990	MSTRG.6871	1.33752	0.157147	0.748924	0.419559
gene	AT5G50870	MSTRG.18462	1.41008	0.15723	0.748924	0.495782
gene	AT4G19112	MSTRG.13523	0.762996	0.157256	0.748924	-0.390253
gene	AT2G42590	MSTRG.7853	1.32312	0.157291	0.748924	0.403939
gene	AT1G24050	MSTRG.1883	1.49871	0.157357	0.748924	0.583725
gene	AT3G09770	MSTRG.9062	0.716537	0.157367	0.748924	-0.480887
gene	AT1G16190	MSTRG.1296	0.661051	0.157383	0.748924	-0.597165
gene	AT2G29910	MSTRG.6778	0.300707	0.157402	0.748924	-1.73357
gene	AT5G43745	MSTRG.17899	0.724062	0.157425	0.748924	-0.465814
gene	AT2G30900	MSTRG.6860	2.90356	0.157469	0.748924	1.53782
gene	AT5G64813	MSTRG.19546	1.2918	0.157549	0.748924	0.369388
gene	AT4G07507.1	MSTRG.12678	0.444958	0.157685	0.748924	-1.16826
gene	AT4G16155	MSTRG.13266	0.790814	0.157697	0.748924	-0.338589
gene	AT1G10700	MSTRG.835	1.33786	0.157822	0.748924	0.419931
gene	AT4G11211	MSTRG.12867	2.088	0.157878	0.748924	1.06213
gene	AT1G50710	MSTRG.3029	0.866973	0.157982	0.748924	-0.205942
gene	AT4G08700	MSTRG.12715	1.28266	0.15801	0.748924	0.359138
gene	AT5G14370	MSTRG.16308	0.752164	0.158088	0.748924	-0.410881
gene	AT2G04240	MSTRG.5453	1.56203	0.158094	0.748924	0.64342
gene	AT4G31430	MSTRG.14485	0.750301	0.158127	0.748924	-0.414459
gene	AT2G01490	MSTRG.5279	1.33523	0.158141	0.748924	0.41709
gene	AT5G40710	MSTRG.17679	1.61641	0.15822	0.748924	0.692791
gene	AT1G32490	MSTRG.2486	0.765054	0.158229	0.748924	-0.386366
gene	AT1G21980	MSTRG.1747	0.674462	0.158229	0.748924	-0.568191
gene	AT5G13500	MSTRG.16236	1.20102	0.158232	0.748924	0.26426
gene	AT4G24800	MSTRG.13947	0.76246	0.158294	0.748924	-0.391267
gene	AT3G07050	MSTRG.8867	0.419712	0.158361	0.748924	-1.25253
gene	AT5G13770	MSTRG.16257	0.647866	0.158368	0.748924	-0.626232
gene	AT5G55480	MSTRG.18797	0.831358	0.15855	0.748924	-0.266458
gene	AT4G23180	MSTRG.13813	0.780103	0.158585	0.748924	-0.358264
gene	AT4G35310	MSTRG.14822	1.2742	0.158603	0.748924	0.349588
gene	AT1G06510	MSTRG.470	1.57523	0.158612	0.748924	0.655562
gene	AT2G24645	MSTRG.6391	1.31917	0.158634	0.748924	0.399631
gene	AT4G25260	MSTRG.13982	0.814335	0.158643	0.748924	-0.296306
gene	AT5G20900	MSTRG.16850	1.35168	0.158661	0.748924	0.434756
gene	AT1G09575	MSTRG.730	1.54349	0.158663	0.748924	0.626198
gene	AT4G36210	MSTRG.14900	0.851656	0.158777	0.748924	-0.231657
gene	AT1G70830	MSTRG.4392	1.20398	0.158808	0.748924	0.267806
gene	AT4G30680	MSTRG.14414	0.563605	0.15881	0.748924	-0.827243
gene	AT1G49890	MSTRG.2963	0.761408	0.158855	0.748924	-0.393258
gene	AT3G52370	MSTRG.11342	0.823501	0.158894	0.748924	-0.280157
gene	AT1G13900	MSTRG.1089	1.51664	0.158967	0.748924	0.600876
gene	AT2G16380	MSTRG.5765	1.40821	0.159022	0.748924	0.493863
gene	AT5G26220	MSTRG.17204	1.75226	0.159049	0.748924	0.809217
gene	AT3G23390	MSTRG.10218	1.60669	0.159111	0.748924	0.684095
gene	AT1G45130	MSTRG.2747	1.14994	0.15912	0.748924	0.201559
gene	AT2G47580	MSTRG.8266	0.84659	0.15916	0.748924	-0.240265
gene	AT1G33980	MSTRG.2573	0.532446	0.159177	0.748924	-0.909292
gene	AT5G53850	MSTRG.18685	0.801135	0.15925	0.748924	-0.319883
gene	AT2G21370	MSTRG.6154	0.756977	0.159281	0.748924	-0.401678
gene	AT5G10310	MSTRG.15984	1.69159	0.159366	0.748924	0.758377
gene	AT2G31650	MSTRG.6919	0.50223	0.159432	0.748924	-0.993579
gene	AT5G01090	MSTRG.15242	1.83369	0.159478	0.748924	0.874754
gene	AT1G21190	MSTRG.1695	1.51959	0.159498	0.748924	0.603684
gene	AT1G53345	MSTRG.3222	1.17351	0.159568	0.748924	0.230825
gene	AT5G10390	MSTRG.15992	1.5794	0.159581	0.748924	0.659374
gene	AT4G02120	MSTRG.12431	0.765597	0.159776	0.748924	-0.385344
gene	AT1G50670	MSTRG.3027	1.40653	0.159798	0.748924	0.49214
gene	AT3G27050	MSTRG.10498	1.16456	0.159828	0.748924	0.219782
gene	AT1G54340	MSTRG.3308	0.819203	0.15989	0.748924	-0.287707
gene	AT5G04420	MSTRG.15534	0.72829	0.159951	0.748924	-0.457416
gene	AT5G50280	MSTRG.18418	1.09102	0.160012	0.748924	0.125677
gene	AT2G40930	MSTRG.7716	0.75235	0.160032	0.748924	-0.410525
gene	AT4G29840	MSTRG.14345	0.632364	0.160033	0.748924	-0.661172
gene	AT3G59820	MSTRG.11954	0.69966	0.160038	0.748924	-0.515274
gene	AT1G13460	MSTRG.1063	1.61131	0.160042	0.748924	0.688233
gene	AT1G07820	MSTRG.576	1.49347	0.160057	0.748924	0.578664
gene	AT5G44710	MSTRG.17989	1.39608	0.160096	0.748924	0.481379
gene	AT4G07825	MSTRG.12676	0.747307	0.160179	0.748924	-0.420226
gene	AT2G36800	MSTRG.7342	2.02883	0.160196	0.748924	1.02065
gene	AT5G16290	MSTRG.16476	0.658414	0.160298	0.748924	-0.602932
gene	AT2G32730	MSTRG.7006	0.696632	0.160329	0.748924	-0.521532
gene	ATMG00980	MSTRG.19943	2.01923	0.160343	0.748924	1.0138
gene	AT2G27190	MSTRG.6588	1.42241	0.160365	0.748924	0.508335
gene	AT1G70160	MSTRG.4333	1.19222	0.160442	0.748924	0.253656
gene	AT5G39800	MSTRG.17611	1.94639	0.16049	0.748924	0.960799
gene	AT5G65480	MSTRG.19605	1.49361	0.160517	0.748924	0.578806
gene	AT5G14610	MSTRG.16331	0.694528	0.160554	0.748924	-0.525896
gene	AT3G14930	MSTRG.9527	0.847337	0.160609	0.748924	-0.238992
gene	AT1G74680	MSTRG.4705	1.28387	0.160734	0.748924	0.360495
gene	AT1G56280	MSTRG.3452	1.56314	0.160785	0.748924	0.64445
gene	AT1G71810	MSTRG.4460	0.80708	0.161002	0.748924	-0.309216
gene	AT1G18170	MSTRG.1465	1.42012	0.16109	0.748924	0.506017
gene	AT1G24170	MSTRG.1892	1.88926	0.161159	0.748924	0.917818
gene	AT1G50250	MSTRG.2991	0.82714	0.161255	0.748924	-0.273796
gene	AT1G71270	MSTRG.4426	1.02632	0.161255	0.748924	0.0374835
gene	AT3G26085	MSTRG.10417	1.84099	0.161266	0.748924	0.880484
gene	AT5G51230	MSTRG.18494	0.869641	0.161309	0.748924	-0.201508
gene	AT1G78040	MSTRG.4994	2.09554	0.16136	0.748924	1.06732
gene	AT4G29790	MSTRG.14347	0.525396	0.161395	0.748924	-0.928523
gene	AT3G03220	MSTRG.8514	1.46868	0.16146	0.748924	0.55452
gene	AT4G24050	MSTRG.13877	0.357342	0.161488	0.748924	-1.48462
gene	AT1G73100	MSTRG.4568	0.904956	0.161627	0.748924	-0.14408
gene	AT5G47190	MSTRG.18172	1.45757	0.161632	0.748924	0.543566
gene	AT4G18950	MSTRG.13509	1.52249	0.16168	0.748924	0.606429
gene	AT3G12860	MSTRG.9322	0.642432	0.161682	0.748924	-0.638385
gene	AT1G14610	MSTRG.1156	0.59684	0.16175	0.748924	-0.744583
gene	AT5G42900	MSTRG.17846	2.6728	0.161784	0.748924	1.41835
gene	AT3G52950	MSTRG.11397	1.2679	0.161945	0.748924	0.342443
gene	AT3G55420	MSTRG.11608	1.51484	0.161992	0.748924	0.59917
gene	AT4G11320	MSTRG.12876	1.55176	0.16212	0.748924	0.63391
gene	AT3G57150	MSTRG.11750	0.558033	0.162123	0.748924	-0.841578
gene	AT1G68540	MSTRG.4201	0.334693	0.162144	0.748924	-1.57909
gene	AT5G04885	MSTRG.15574	1.40976	0.162222	0.748924	0.495452
gene	AT5G59130	MSTRG.19083	0.862792	0.162329	0.748924	-0.212915
gene	AT5G57610	MSTRG.18961	0.862001	0.162397	0.748924	-0.214238
gene	AT5G53370	MSTRG.18650	0.743913	0.162402	0.748924	-0.426795
gene	AT1G56300	MSTRG.3454	1.1459	0.16247	0.748924	0.196484
gene	AT3G07030	MSTRG.8865	0.544023	0.162545	0.748924	-0.87826
[truncated: 11,004 more rows]

## Sheet: Log2FC 1 and -1, p<0,05
Supplemental Table 1: Differentially expressed genes (DEGs) in 400 µM SFN treatments
feature	gene_name	id	fc	pval	qval	Log2FC
gene	AT1G70980	MSTRG.4401	0.226825	0.0145869	0.748924	-2.14035
gene	AT4G24540	MSTRG.13925	0.228917	0.0183905	0.748924	-2.1271
gene	AT3G14550	MSTRG.9493	0.273272	0.0432339	0.748924	-1.87159
gene	AT5G64110	MSTRG.19475	0.274266	0.00944515	0.748924	-1.86635
gene	AT3G55080	MSTRG.11581	0.280354	0.0056204	0.748924	-1.83468
gene	AT4G30140	MSTRG.14369	0.298758	0.0116768	0.748924	-1.74295
gene	AT5G07130	MSTRG.15755	0.309486	0.00403076	0.748924	-1.69205
gene	AT5G58770	MSTRG.19059	0.326915	0.0447395	0.748924	-1.61301
gene	AT4G22490	MSTRG.13754	0.328416	0.0119642	0.748924	-1.60641
gene	AT4G27370	MSTRG.14156	0.334515	0.00449584	0.748924	-1.57986
gene	AT3G53830	MSTRG.11467	0.34883	0.0206726	0.748924	-1.5194
gene	AT3G51240	MSTRG.11239	0.363961	0.0376692	0.748924	-1.45814
gene	AT3G13438.1	MSTRG.9384	0.385077	0.0118276	0.748924	-1.37678
gene	AT3G29590	MSTRG.10670	0.394705	0.0469025	0.748924	-1.34115
gene	AT3G10440	MSTRG.9123	0.424009	0.0470461	0.748924	-1.23783
gene	AT2G46670	MSTRG.8200	0.431035	0.0286673	0.748924	-1.21412
gene	AT4G34310	MSTRG.14741	0.45668	0.00553446	0.748924	-1.13075
gene	AT4G38380	MSTRG.15075	0.461136	0.0219303	0.748924	-1.11674
gene	AT1G13650	MSTRG.1073	0.470859	0.0207516	0.748924	-1.08663
gene	AT3G20120	MSTRG.9970	0.479933	0.0226428	0.748924	-1.0591
gene	AT1G05900	MSTRG.415	0.484209	0.013491	0.748924	-1.0463
gene	AT1G64600	MSTRG.3913	0.487844	0.0443327	0.748924	-1.03551
gene	AT3G05850.1	MSTRG.8745	0.489848	0.01372	0.748924	-1.02959
gene	AT5G41460	MSTRG.17732	0.49088	0.025446	0.748924	-1.02656
gene	AT4G27745	MSTRG.14193	2.01312	0.0365021	0.748924	1.00943
gene	AT3G42800	MSTRG.10717	2.03204	0.00231867	0.748924	1.02293
gene	AT2G29170	MSTRG.6731	2.0524	0.0113958	0.748924	1.03732
gene	AT1G57980	MSTRG.3498	2.05255	0.0245385	0.748924	1.03742
gene	AT1G23980	MSTRG.1881	2.05301	0.0384575	0.748924	1.03774
gene	AT5G48660	MSTRG.18295	2.05315	0.0398196	0.748924	1.03784
gene	AT5G07580	MSTRG.15785	2.05544	0.0177032	0.748924	1.03944
gene	AT1G31460	MSTRG.2402	2.05888	0.0221961	0.748924	1.04186
gene	AT2G01850	MSTRG.5306	2.06261	0.0495193	0.748924	1.04447
gene	AT3G61160	MSTRG.12057	2.06522	0.0461144	0.748924	1.04629
gene	AT1G69700	MSTRG.4300	2.07282	0.0158524	0.748924	1.0516
gene	AT1G78100	MSTRG.5000	2.07852	0.0424205	0.748924	1.05556
gene	AT3G16690	MSTRG.9682	2.08877	0.0219602	0.748924	1.06265
gene	AT4G27740	MSTRG.14192	2.10766	0.0478413	0.748924	1.07564
gene	AT3G57090	MSTRG.11746	2.13598	0.0129264	0.748924	1.0949
gene	AT1G08930	MSTRG.675	2.16057	0.04613	0.748924	1.11141
gene	AT4G14615	MSTRG.13135	2.16123	0.0315144	0.748924	1.11185
gene	AT2G30930	MSTRG.6863	2.18696	0.0332157	0.748924	1.12892
gene	AT2G01755	MSTRG.5302	2.21434	0.049734	0.748924	1.14688
gene	AT1G72510	MSTRG.4520	2.22919	0.0288383	0.748924	1.15652
gene	AT2G45450	MSTRG.8086	2.23388	0.0475486	0.748924	1.15955
gene	AT5G60400	MSTRG.19184	2.23733	0.0312677	0.748924	1.16178
gene	AT5G05250	MSTRG.15598	2.24471	0.00391374	0.748924	1.16653
gene	AT2G05380	MSTRG.5516	2.25064	0.0338073	0.748924	1.17034
gene	AT1G12730	MSTRG.1001	2.2849	0.0367449	0.748924	1.19213
gene	AT2G21650	MSTRG.6173	2.31031	0.047607	0.748924	1.20809
gene	AT3G51040	MSTRG.11221	2.36055	0.0243957	0.748924	1.23912
gene	AT2G19310	MSTRG.5982	2.36802	0.0102552	0.748924	1.24368
gene	AT1G07440	MSTRG.543	2.43355	0.0187737	0.748924	1.28306
gene	AT5G40180	MSTRG.17636	2.43434	0.0119808	0.748924	1.28353
gene	AT2G46540	MSTRG.8185	2.44987	0.0266514	0.748924	1.2927
gene	AT1G72800	MSTRG.4545	2.48494	0.0466942	0.748924	1.31321
gene	AT3G12587	MSTRG.9300	2.49441	0.0054554	0.748924	1.3187
gene	AT4G14830	MSTRG.13154	2.50214	0.0394916	0.748924	1.32316
gene	AT1G18265	MSTRG.1474	2.52756	0.00378476	0.748924	1.33774
gene	AT2G11140.1	MSTRG.5613	2.53467	0.0496651	0.748924	1.3418
gene	AT3G14990	MSTRG.9532	2.5549	0.00544175	0.748924	1.35327
gene	AT5G18920	MSTRG.16683	2.5821	0.0223226	0.748924	1.36854
gene	AT5G12030	MSTRG.16142	2.62282	0.0221946	0.748924	1.39112
gene	AT4G05040	MSTRG.12629	2.63892	0.0218825	0.748924	1.39995
gene	AT1G08390	MSTRG.627	2.69049	0.027045	0.748924	1.42787
gene	AT1G17090	MSTRG.1370	2.72852	0.0347165	0.748924	1.44812
gene	AT5G03552	MSTRG.15467	2.73383	0.013693	0.748924	1.45093
gene	AT5G03050	MSTRG.15414	2.74	0.00455546	0.748924	1.45417
gene	AT1G34570	MSTRG.2611	2.81137	0.00950265	0.748924	1.49127
gene	AT1G73770	MSTRG.4624	2.81661	0.0220296	0.748924	1.49396
gene	ATCG00020	MSTRG.19810	2.82707	0.00843783	0.748924	1.49931
gene	AT3G61070	MSTRG.12048	2.82983	0.0267113	0.748924	1.50071
gene	AT1G68945	MSTRG.4239	2.85393	0.0183944	0.748924	1.51295
gene	AT4G25225	MSTRG.13980	2.91747	0.0355135	0.748924	1.54472
gene	AT2G38465	MSTRG.7495	2.96252	0.000321455	0.748924	1.56683
gene	AT2G28670	MSTRG.6697	2.97415	0.0275164	0.748924	1.57248
gene	AT1G29800	MSTRG.2277	3.03061	0.014692	0.748924	1.59961
gene	AT5G65040	MSTRG.19565	3.09685	0.0241864	0.748924	1.6308
gene	AT5G13660	MSTRG.16247	3.09947	0.0257029	0.748924	1.63202
gene	AT1G61667	MSTRG.3694	3.18611	0.0282653	0.748924	1.6718
gene	AT2G42610	MSTRG.7855	3.45642	0.0261359	0.748924	1.78928
gene	AT5G24920	MSTRG.17112	3.46523	0.0349347	0.748924	1.79295
gene	AT3G46230	MSTRG.10881	3.47998	0.0196491	0.748924	1.79908
gene	AT5G51440	MSTRG.18510	3.53696	0.0407026	0.748924	1.82251
gene	AT3G12580	MSTRG.9299	3.61611	0.00432241	0.748924	1.85444
gene	AT1G23890	MSTRG.1875	3.81614	0.0490613	0.748924	1.93211
gene	AT5G49800	MSTRG.18382	3.98477	0.022212	0.748924	1.9945
gene	AT5G55900	MSTRG.18831	4.12203	0.022535	0.748924	2.04336
gene	AT5G13750	MSTRG.16259	4.62296	0.0106364	0.748924	2.20882
gene	AT1G52825	MSTRG.3172	4.8173	0.0439389	0.748924	2.26822
gene	AT5G52640	MSTRG.18596	4.88435	0.00565641	0.748924	2.28817
gene	AT2G29500	MSTRG.6751	4.96394	0.0200856	0.748924	2.31149
gene	AT4G21850	MSTRG.13708	5.3426	0.0384933	0.748924	2.41754
gene	AT1G53540	MSTRG.3234	5.93213	0.00233261	0.748924	2.56855

## Sheet: UpDEG
Supplemental Table 1: Differentially expressed genes (DEGs) in 400 µM SFN treatments
feature	gene_name	id	fc	pval	qval	Log2FC	Locus Identifier	Representative Gene Model Name	Gene Description	Gene Model Type	Primary Gene Symbol
gene	AT1G53540	MSTRG.3234	5.93213	0.00233261	0.748924	2.56855	AT1G53540	AT1G53540.1	Member of the class I small heat-shock protein (sHSP) family, which accounts for the majority of sHSPs in maturing seeds	protein_coding	(HSP17.6C)
gene	AT4G21850	MSTRG.13708	5.3426	0.0384933	0.748924	2.41754	AT4G21850	AT4G21850.1	methionine sulfoxide reductase B9;(source:Araport11)	protein_coding	METHIONINE SULFOXIDE REDUCTASE B9 (MSRB9)
gene	AT2G29500	MSTRG.6751	4.96394	0.0200856	0.748924	2.31149	AT2G29500	AT2G29500.1	HSP20-like chaperones superfamily protein;(source:Araport11)	protein_coding	(HSP17.6B)
gene	AT5G52640	MSTRG.18596	4.88435	0.00565641	0.748924	2.28817	AT5G52640	AT5G52640.1	Encodes a cytosolic heat shock protein AtHSP90.1. AtHSP90.1 interacts with disease resistance signaling components SGT1b and RAR1 and is required for RPS2-mediated resistance. The mRNA is cell-to-cell mobile.	protein_coding	HEAT SHOCK PROTEIN 90.1 (HSP90.1)
gene	AT1G52825	MSTRG.3172	4.8173	0.0439389	0.748924	2.26822	AT1G52825	AT1G52825.1	sporulation-specific protein;(source:Araport11)	protein_coding	ns
gene	AT5G13750	MSTRG.16259	4.62296	0.0106364	0.748924	2.20882	AT5G13750	AT5G13750.1	zinc induced facilitator-like 1;(source:Araport11)	protein_coding	ZINC INDUCED FACILITATOR-LIKE 1 (ZIFL1)
gene	AT5G55900	MSTRG.18831	4.12203	0.022535	0.748924	2.04336	AT5G55900	AT5G55900.1	Sucrase/ferredoxin-like family protein;(source:Araport11)	protein_coding	ns
gene	AT5G49800	MSTRG.18382	3.98477	0.022212	0.748924	1.9945	AT5G49800	AT5G49800.1	Polyketide cyclase/dehydrase and lipid transport superfamily protein;(source:Araport11)	protein_coding	ns
gene	AT1G23890	MSTRG.1875	3.81614	0.0490613	0.748924	1.93211	AT1G23890	AT1G23890.2	NHL domain-containing protein;(source:Araport11)	protein_coding	ns
gene	AT3G12580	MSTRG.9299	3.61611	0.00432241	0.748924	1.85444	AT3G12580	AT3G12580.1	heat shock protein 70;(source:Araport11)	protein_coding	HEAT SHOCK PROTEIN 70 (HSP70)
gene	AT5G51440	MSTRG.18510	3.53696	0.0407026	0.748924	1.82251	AT5G51440	AT5G51440.1	HSP20-like chaperones superfamily protein;(source:Araport11)	protein_coding	(HSP23.5)
gene	AT3G46230	MSTRG.10881	3.47998	0.0196491	0.748924	1.79908	AT3G46230	AT3G46230.1	Member of the class I small heat-shock protein (sHSP) family, which accounts for the majority of sHSPs in maturing seeds.Induced by heat, cold, salt, drought and high-light.	protein_coding	HEAT SHOCK PROTEIN 17.4 (HSP17.4)
gene	AT5G24920	MSTRG.17112	3.46523	0.0349347	0.748924	1.79295	AT5G24920	AT5G24920.1	Encodes a member of the GDU (glutamine dumper) family proteins involved in amino acid export: At4g31730 (GDU1), At4g25760 (GDU2), At5g57685 (GDU3), At2g24762 (GDU4), At5g24920 (GDU5), At3g30725 (GDU6) and At5g38770 (GDU7).	protein_coding	GLUTAMINE DUMPER 5 (GDU5)
gene	AT2G42610	MSTRG.7855	3.45642	0.0261359	0.748924	1.78928	AT2G42610	AT2G42610.1	LIGHT-DEPENDENT SHORT HYPOCOTYLS-like protein (DUF640);(source:Araport11)	protein_coding	LIGHT SENSITIVE HYPOCOTYLS 10 (LSH10)
gene	AT1G61667	MSTRG.3694	3.18611	0.0282653	0.748924	1.6718	AT1G61667	AT1G61667.1	serine protease, putative (Protein of unknown function, DUF538);(source:Araport11)	protein_coding	ns
gene	AT5G13660	MSTRG.16247	3.09947	0.0257029	0.748924	1.63202	AT5G13660	AT5G13660.2	N-lysine methyltransferase;(source:Araport11)	protein_coding	ns
gene	AT5G65040	MSTRG.19565	3.09685	0.0241864	0.748924	1.6308	AT5G65040	AT5G65040.1	senescence-associated family protein (DUF581);(source:Araport11)	protein_coding	INCREASED RESISTANCE TO MYZUS PERSICAE 1 (IRM1)
gene	AT1G29800	MSTRG.2277	3.03061	0.014692	0.748924	1.59961	AT1G29800	AT1G29800.1	RING/FYVE/PHD-type zinc finger family protein;(source:Araport11)	protein_coding	ns
gene	AT2G28670	MSTRG.6697	2.97415	0.0275164	0.748924	1.57248	AT2G28670	AT2G28670.1	Encodes a protein of unknown function that is involved in formation of the casparian strip. ESB1 is localized to the casparian strip and this localization is depended on CASP1 and 2. esb1 mutants have increased levels of suberin, disordered casparian strip and altered levels of several ions in their leaves.	protein_coding	ENHANCED SUBERIN 1 (ESB1)
gene	AT2G38465	MSTRG.7495	2.96252	0.000321455	0.748924	1.56683	AT2G38465	AT2G38465.1	hypothetical protein;(source:Araport11)	protein_coding	ns
gene	AT4G25225	MSTRG.13980	2.91747	0.0355135	0.748924	1.54472	AT4G25225	AT4G25225.1	transmembrane protein;(source:Araport11)	protein_coding	ns
gene	AT1G68945	MSTRG.4239	2.85393	0.0183944	0.748924	1.51295	AT1G68945	AT1G68945.1	hypothetical protein;(source:Araport11)	protein_coding	ns
gene	AT3G61070	MSTRG.12048	2.82983	0.0267113	0.748924	1.50071	AT3G61070	AT3G61070.1	member of the peroxin11 (PEX11) gene family, integral to peroxisome membrane, controls peroxisome proliferation.	protein_coding	PEROXIN 11E (PEX11E)
gene	ATCG00020	MSTRG.19810	2.82707	0.00843783	0.748924	1.49931	ATCG00020	ATCG00020.1	Encodes chlorophyll binding protein D1, a part of the photosystem II reaction center core	protein_coding	PHOTOSYSTEM II REACTION CENTER PROTEIN A (PSBA)
gene	AT1G73770	MSTRG.4624	2.81661	0.0220296	0.748924	1.49396	AT1G73770	AT1G73770.1	coiled-coil protein;(source:Araport11)	protein_coding	ns
gene	AT1G34570	MSTRG.2611	2.81137	0.00950265	0.748924	1.49127	AT1G34570	AT1G34570.1	Essential protein Yae1, N-terminal;(source:Araport11)	protein_coding	ns
gene	AT5G03050	MSTRG.15414	2.74	0.00455546	0.748924	1.45417	AT5G03050	AT5G03050.1	knotted 1-binding protein;(source:Araport11)	protein_coding	ns
gene	AT5G03552	MSTRG.15467	2.73383	0.013693	0.748924	1.45093	AT5G03552	AT5G03552.1	Encodes a microRNA of unknown function. MicroRNAs are regulatory RNAs with a mature length of ~21-nucleotides that are processed from hairpin precursors by Dicer-like enzymes. MicroRNAs can negatively regulate gene expression by attenuating translation or by directing mRNA cleavage. Mature sequence: UGCGGGAAGCAUUUGCACAUG	miRNA_primary_transcript	MICRORNA822A (MIR822A)
gene	AT1G17090	MSTRG.1370	2.72852	0.0347165	0.748924	1.44812	AT1G17090	AT1G17090.1	transmembrane protein;(source:Araport11)	protein_coding	ns
gene	AT1G08390	MSTRG.627	2.69049	0.027045	0.748924	1.42787	AT1G08390	AT1G08390.1	Involved in preserving the stability of 45S rDNA repeats.	protein_coding	(RMI2)
gene	AT4G05040	MSTRG.12629	2.63892	0.0218825	0.748924	1.39995	AT4G05040	AT4G05040.1	ankyrin repeat family protein;(source:Araport11)	protein_coding	ns
gene	AT5G12030	MSTRG.16142	2.62282	0.0221946	0.748924	1.39112	AT5G12030	AT5G12030.1	Encodes a cytosolic small heat shock protein with chaperone activity that is induced by heat and osmotic stress and is also expressed late in seed development.	protein_coding	HEAT SHOCK PROTEIN 17.6A (HSP17.6A)
gene	AT5G18920	MSTRG.16683	2.5821	0.0223226	0.748924	1.36854	AT5G18920	AT5G18920.1	Cox19-like CHCH family protein;(source:Araport11)	protein_coding	ns
gene	AT3G14990	MSTRG.9532	2.5549	0.00544175	0.748924	1.35327	AT3G14990	AT3G14990.1	Encodes a homolog of animal DJ-1 superfamily protein. In the A. thaliana genome, three genes encoding close homologs of human DJ-1 were identified AT3G14990 (DJ1A), AT1G53280 (DJ1B) and AT4G34020 (DJ1C). Among the three homologs, DJ1C is essential for chloroplast development and viability. It exhibits glyoxalase activity towards glyoxal and methylglyoxal. The mRNA is cell-to-cell mobile.	protein_coding	DJ-1 HOMOLOG A (DJ1A)
gene	AT2G11140.1	MSTRG.5613	2.53467	0.0496651	0.748924	1.3418	AT2G11140	AT2G11140.1	transposable_element_gene;(source:Araport11);copia-like retrotransposon family, has a 1.0e-71 P-value blast match to GB:CAA72989 open reading frame 1 (Ty1_Copia-element) (Brassica oleracea);(source:TAIR10)	transposable_element_gene	ns
gene	AT1G18265	MSTRG.1474	2.52756	0.00378476	0.748924	1.33774	AT1G18265	AT1G18265.1	zein-binding protein (Protein of unknown function, DUF593);(source:Araport11)	protein_coding	ns
gene	AT4G14830	MSTRG.13154	2.50214	0.0394916	0.748924	1.32316	AT4G14830	AT4G14830.1	17.6 kDa class II heat shock protein;(source:Araport11)	protein_coding	HEAT SHOCK PROTEIN 20-LIKE PROTEIN 1 (HSP1)
gene	AT3G12587	MSTRG.9300	2.49441	0.0054554	0.748924	1.3187	AT3G12587	AT3G12587.1	Oligosaccaryltransferase;(source:Araport11)	protein_coding	ns
gene	AT1G72800	MSTRG.4545	2.48494	0.0466942	0.748924	1.31321	AT1G72800	AT1G72800.1	RNA-binding (RRM/RBD/RNP motifs) family protein;(source:Araport11)	protein_coding	ns
gene	AT2G46540	MSTRG.8185	2.44987	0.0266514	0.748924	1.2927	No hit	No hit	No hit	No hit	No hit
gene	AT5G40180	MSTRG.17636	2.43434	0.0119808	0.748924	1.28353	AT5G40180	AT5G40180.1	Pmr5/Cas1p GDSL/SGNH-like acyl-esterase family protein;(source:Araport11)	protein_coding	ns
gene	AT1G07440	MSTRG.543	2.43355	0.0187737	0.748924	1.28306	AT1G07440	AT1G07440.1	NAD(P)-binding Rossmann-fold superfamily protein;(source:Araport11)	protein_coding	ns
gene	AT2G19310	MSTRG.5982	2.36802	0.0102552	0.748924	1.24368	AT2G19310	AT2G19310.1	HSP20-like chaperones superfamily protein;(source:Araport11)	protein_coding	(HSP18.5)
gene	AT3G51040	MSTRG.11221	2.36055	0.0243957	0.748924	1.23912	AT3G51040	AT3G51040.1	Encodes a protein of 231 amino acids with 51% identity to RTE1 over 209 amino acids. Interacts with RTE1 in planta and appears to function in same pathway to positively regulate ethylene signaling.	protein_coding	RTE1-HOMOLOG (RTH)
gene	AT2G21650	MSTRG.6173	2.31031	0.047607	0.748924	1.20809	AT2G21650	AT2G21650.1	RSM1 is a member of a small sub-family of single MYB transcription factors. Analysis of overexpressin lines indicate its involvement during early morphogenesis.	protein_coding	MATERNAL EFFECT EMBRYO ARREST 3 (MEE3)
gene	AT1G12730	MSTRG.1001	2.2849	0.0367449	0.748924	1.19213	AT1G12730	AT1G12730.1	GPI transamidase subunit PIG-U;(source:Araport11)	protein_coding	ns
gene	AT2G05380	MSTRG.5516	2.25064	0.0338073	0.748924	1.17034	AT2G05380	AT2G05380.1	glycine-rich protein 3 short isoform (GRP3S) mRNA, complete The mRNA is cell-to-cell mobile.	protein_coding	GLYCINE-RICH PROTEIN 3 SHORT ISOFORM (GRP3S)
gene	AT5G05250	MSTRG.15598	2.24471	0.00391374	0.748924	1.16653	AT5G05250	AT5G05250.1	hypothetical protein;(source:Araport11)	protein_coding	ns
gene	AT5G60400	MSTRG.19184	2.23733	0.0312677	0.748924	1.16178	AT5G60400	AT5G60400.3	hypothetical protein;(source:Araport11)	protein_coding	ns
gene	AT2G45450	MSTRG.8086	2.23388	0.0475486	0.748924	1.15955	AT2G45450	AT2G45450.1	ZPR1, a small leucine zipper-containing protein that interacts with REV HD-ZIPIII and is involved in the establishment of leaf polarity.	protein_coding	LITTLE ZIPPER 1 (ZPR1)
gene	AT1G72510	MSTRG.4520	2.22919	0.0288383	0.748924	1.15652	AT1G72510	AT1G72510.1	DUF1677 family protein (DUF1677);(source:Araport11)	protein_coding	ns
gene	AT2G01755	MSTRG.5302	2.21434	0.049734	0.748924	1.14688	AT2G01755	AT2G01755.1	hypothetical protein;(source:Araport11)	protein_coding	ns
gene	AT2G30930	MSTRG.6863	2.18696	0.0332157	0.748924	1.12892	AT2G30930	AT2G30930.1	hypothetical protein;(source:Araport11)	protein_coding	ns
gene	AT4G14615	MSTRG.13135	2.16123	0.0315144	0.748924	1.11185	AT4G14615	AT4G14615.1	sporulation-specific protein;(source:Araport11)	protein_coding	ns
gene	AT1G08930	MSTRG.675	2.16057	0.04613	0.748924	1.11141	AT1G08930	AT1G08930.1	encodes a putative sucrose transporter whose gene expression is induced by dehydration and cold. The mRNA is cell-to-cell mobile.	protein_coding	EARLY RESPONSE TO DEHYDRATION 6 (ERD6)
gene	AT3G57090	MSTRG.11746	2.13598	0.0129264	0.748924	1.0949	AT3G57090	AT3G57090.1	Encodes a protein with similarity to yeast FIS proteins. These membrane anchored proteins bind DRP proteins and function during organelle division. FIS1B is expressed ubiquitously and appears to be involved in peroxisome division.	protein_coding	(BIGYIN)
gene	AT4G27740	MSTRG.14192	2.10766	0.0478413	0.748924	1.07564	AT4G27740	AT4G27740.1	Yippee family putative zinc-binding protein;(source:Araport11)	protein_coding	ns
gene	AT3G16690	MSTRG.9682	2.08877	0.0219602	0.748924	1.06265	AT3G16690	AT3G16690.1	Nodulin MtN3 family protein;(source:Araport11)	protein_coding	(SWEET16)
gene	AT1G78100	MSTRG.5000	2.07852	0.0424205	0.748924	1.05556	AT1G78100	AT1G78100.1	F-box family protein;(source:Araport11)	protein_coding	AUXIN UP-REGULATED F-BOX PROTEIN 1 (AUF1)
gene	AT1G69700	MSTRG.4300	2.07282	0.0158524	0.748924	1.0516	AT1G69700	AT1G69700.1	Part of the AtHVA22 family. Protein expression is ABA- and stress-inducible. The mRNA is cell-to-cell mobile.	protein_coding	HVA22 HOMOLOGUE C (HVA22C)
gene	AT3G61160	MSTRG.12057	2.06522	0.0461144	0.748924	1.04629	AT3G61160	AT3G61160.2	Protein kinase superfamily protein;(source:Araport11)	protein_coding	ns
gene	AT2G01850	MSTRG.5306	2.06261	0.0495193	0.748924	1.04447	AT2G01850	AT2G01850.1	EXGT-A3 has homology to xyloglucan endotransglucosylases/hydrolases (XTHs). Mutants in this gene show a lesion mimic phenotype associated with leaf maturation and a reduction in the number of tertiary veins. Individual tracheary elements in the mutants are shorter, but phloem transport activity is not severely affected. EXGT-A3 plays a role in xyloglucan degradation in the differentiating trachea…	protein_coding	ENDOXYLOGLUCAN TRANSFERASE A3 (EXGT-A3)
gene	AT1G31460	MSTRG.2402	2.05888	0.0221961	0.748924	1.04186	AT1G31460	AT1G31460.1	vitellogenin-2 protein;(source:Araport11)	protein_coding	ns
gene	AT5G07580	MSTRG.15785	2.05544	0.0177032	0.748924	1.03944	AT5G07580	AT5G07580.1	encodes a member of the ERF (ethylene response factor) subfamily B-3 of ERF/AP2 transcription factor family. The protein contains one AP2 domain. There are 18 members in this subfamily including ATERF-1, ATERF-2, AND ATERF-5.	protein_coding	(ERF106)
gene	AT5G48660	MSTRG.18295	2.05315	0.0398196	0.748924	1.03784	AT5G48660	AT5G48660.1	B-cell receptor-associated protein 31-like protein;(source:Araport11)	protein_coding	ns
gene	AT1G23980	MSTRG.1881	2.05301	0.0384575	0.748924	1.03774	AT1G23980	AT1G23980.1	RING/U-box superfamily protein;(source:Araport11)	protein_coding	ARABIDOPSIS T??XICOS EN LEVADURA 47 (ATL47)
gene	AT1G57980	MSTRG.3498	2.05255	0.0245385	0.748924	1.03742	AT1G57980	AT1G57980.1	Nucleotide-sugar transporter family protein;(source:Araport11)	protein_coding	ns
gene	AT2G29170	MSTRG.6731	2.0524	0.0113958	0.748924	1.03732	AT2G29170	AT2G29170.1	NAD(P)-binding Rossmann-fold superfamily protein;(source:Araport11)	protein_coding	ns
gene	AT3G42800	MSTRG.10717	2.03204	0.00231867	0.748924	1.02293	AT3G42800	AT3G42800.1	AF-like protein;(source:Araport11)	protein_coding	ns
gene	AT4G27745	MSTRG.14193	2.01312	0.0365021	0.748924	1.00943	AT4G27745	AT4G27745.1	Yippee family putative zinc-binding protein;(source:Araport11)	protein_coding	ns

## Sheet: DownDEG
Supplemental Table 1: Differentially expressed genes (DEGs) in 400 µM SFN treatments
feature	gene_name	id	fc	pval	qval	Log2FC	Locus Identifier	Representative Gene Model Name	Gene Description	Gene Model Type	Primary Gene Symbol
gene	AT1G70980	MSTRG.4401	0.226825	0.0145869	0.748924	-2.14035	AT1G70980	AT1G70980.1	Class II aminoacyl-tRNA and biotin synthetases superfamily protein;(source:Araport11)	protein_coding	(SYNC3)
gene	AT4G24540	MSTRG.13925	0.228917	0.0183905	0.748924	-2.1271	AT4G24540	AT4G24540.1	Encodes a MADS-box protein involved in flowering. Regulates the expression of SOC1 and is also upregulated by SOC1. Binds with IMK3 kinase domain. Phosphorylated by IMK3; likely to be a target for IMK3 kinase domain.	protein_coding	AGAMOUS-LIKE 24 (AGL24)
gene	AT3G14550	MSTRG.9493	0.273272	0.0432339	0.748924	-1.87159	AT3G14550	AT3G14550.1	Encodes a protein with geranylgeranyl pyrophosphate synthase activity involved in isoprenoid biosynthesis. The enzyme appears to be targeted to the chloroplast in epidermal cells and guard cells of leaves, and in etioplasts in roots.	protein_coding	GERANYLGERANYL PYROPHOSPHATE SYNTHASE 3 (GGPS3)
gene	AT5G64110	MSTRG.19475	0.274266	0.00944515	0.748924	-1.86635	AT5G64110	AT5G64110.1	Peroxidase superfamily protein;(source:Araport11)	protein_coding	ns
gene	AT3G55080	MSTRG.11581	0.280354	0.0056204	0.748924	-1.83468	AT3G55080	AT3G55080.1	SET domain-containing protein;(source:Araport11)	protein_coding	ns
gene	AT4G30140	MSTRG.14369	0.298758	0.0116768	0.748924	-1.74295	AT4G30140	AT4G30140.1	Member of the GDSL lipase/esterase family of proteins that functions as cutinase. Expressed in pollen and at the zone of lateral root emergence.	protein_coding	CUTICLE DESTRUCTING FACTOR 1 (CDEF1)
gene	AT5G07130	MSTRG.15755	0.309486	0.00403076	0.748924	-1.69205	AT5G07130	AT5G07130.1	putative laccase, a member of laccase family of genes (17 members in Arabidopsis).	protein_coding	LACCASE 13 (LAC13)
gene	AT5G58770	MSTRG.19059	0.326915	0.0447395	0.748924	-1.61301	AT5G58770	AT5G58770.1	AtCPT7 synthesizes medium-chain polyprenols of approximately 55 carbons in length. The enzyme utlizes geranylgeranyl pyrophosphate (GGPP) and isopentenyl pyrophosphate (IPP) as substrates. The enzymatic product accumulates into plastdial membranes (DOI:10.1105/tpc.16.00796).	protein_coding	CIS-PRENYLTRANSFERASE 4 (CPT4)
gene	AT4G22490	MSTRG.13754	0.328416	0.0119642	0.748924	-1.60641	AT4G22490	AT4G22490.1	Bifunctional inhibitor/lipid-transfer protein/seed storage 2S albumin superfamily protein;(source:Araport11)	protein_coding	ns
gene	AT4G27370	MSTRG.14156	0.334515	0.00449584	0.748924	-1.57986	AT4G27370	AT4G27370.1	member of Myosin-like proteins	protein_coding	(VIIIB)
gene	AT3G53830	MSTRG.11467	0.34883	0.0206726	0.748924	-1.5194	AT3G53830	AT3G53830.1	Regulator of chromosome condensation (RCC1) family protein;(source:Araport11)	protein_coding	ns
gene	AT3G51240	MSTRG.11239	0.363961	0.0376692	0.748924	-1.45814	AT3G51240	AT3G51240.1	Encodes flavanone 3-hydroxylase that is coordinately expressed with chalcone synthase and chalcone isomerases. Regulates flavonoid biosynthesis. Not responsive to auxin or ethylene stimulus (qRT-PCR).	protein_coding	FLAVANONE 3-HYDROXYLASE (F3H)
gene	AT3G13438.1	MSTRG.9384	0.385077	0.0118276	0.748924	-1.37678	AT3G13438	AT3G13438.1	Member of Sadhu non-coding retrotransposon family	transposable_element_gene	SADHU NON-CODING RETROTRANSPOSON 7-1 (SADHU7-1)
gene	AT3G29590	MSTRG.10670	0.394705	0.0469025	0.748924	-1.34115	AT3G29590	AT3G29590.1	At3g29590 (At5MAT) encodes a malonyl-CoA:anthocyanidin 5-O-glucoside-6"-O-malonyltransferase that is coordinately expressed with a epistatic 5-O-anthocyanidin glucosyltransferase (At4g14090). The enzyme is involved in the malonylation of anthocyanins in Arabidopsis.	protein_coding	(AT5MAT)
gene	AT3G10440	MSTRG.9123	0.424009	0.0470461	0.748924	-1.23783	AT3G10440	AT3G10440.1	Encodes a protein that protects meiotic centromere cohesion.	protein_coding	SHUGOSHIN 1 (SGO1)
gene	AT2G46670	MSTRG.8200	0.431035	0.0286673	0.748924	-1.21412	AT2G46670	AT2G46670.1	CCT motif family protein;(source:Araport11)	protein_coding	ns
gene	AT4G34310	MSTRG.14741	0.45668	0.00553446	0.748924	-1.13075	AT4G34310	AT4G34310.1	alpha/beta-Hydrolases superfamily protein;(source:Araport11)	protein_coding	ns
gene	AT4G38380	MSTRG.15075	0.461136	0.0219303	0.748924	-1.11674	AT4G38380	AT4G38380.1	MATE efflux family protein;(source:Araport11)	protein_coding	ns
gene	AT1G13650	MSTRG.1073	0.470859	0.0207516	0.748924	-1.08663	AT1G13650	AT1G13650.2	hypothetical protein;(source:Araport11)	protein_coding	ns
gene	AT3G20120	MSTRG.9970	0.479933	0.0226428	0.748924	-1.0591	AT3G20120	AT3G20120.1	cytochrome P450, family 705, subfamily A, polypeptide 21;(source:Araport11)	protein_coding	"CYTOCHROME P450, FAMILY 705, SUBFAMILY A, POLYPEPTIDE 21" (CYP705A21)
gene	AT1G05900	MSTRG.415	0.484209	0.013491	0.748924	-1.0463	AT1G05900	AT1G05900.2	endonuclease III 2;(source:Araport11)	protein_coding	ENDONUCLEASE III 2 (NTH2)
gene	AT1G64600	MSTRG.3913	0.487844	0.0443327	0.748924	-1.03551	AT1G64600	AT1G64600.1	copper ion binding / methyltransferase;(source:Araport11)	protein_coding	ns
gene	AT3G05850.1	MSTRG.8745	0.489848	0.01372	0.748924	-1.02959	AT3G05850	AT3G05850.1	Encodes a member of a domesticated transposable element gene family MUSTANG. Members of this family are derived from transposable elements genes but gained function in plant fitness and flower development. Known members include: AT3G04605 (MUG1), AT2G30640 (MUG2), AT1G06740 (MUG3), AT5G16505 (MUG4), AT3G06940 (MUG5), AT5G48965 (MUG6), AT3G05850 (MUG7) and AT5G34853 (MUG8).	protein_coding	MUSTANG 7 (MUG7)
gene	AT5G41460	MSTRG.17732	0.49088	0.025446	0.748924	-1.02656	AT5G41460	AT5G41460.1	transferring glycosyl group transferase (DUF604);(source:Araport11)	protein_coding	ns
