# Supplementary material for: The isothiocyanate sulforaphane induces respiratory burst oxidase homologue D‐dependent reactive oxygen species production and regulates expression of stress response genes
Source: Plant Direct. 2022 Sep 6;6(9):e437. doi: 10.1002/pld3.437 (PMC9448665; doi:10.1002/pld3.437)
Supplement: Supplementary file 4 — Supplemental Table 2: Differentially expressed genes (DEGs) in 800 μM SFN treatment. [file PLD3-6-e437-s002.xlsx]

## Sheet: All genes
Supplemental Table 2: Differentially expressed genes (DEGs) in 800 µM SFN treatment.
feature	gene_name	id	fc	pval	qval	Log2FC
gene	AT1G77000	MSTRG.4904	148.781	8.84555e-05	0.999981	7.21705
gene	AT3G12140	MSTRG.9262	0.706743	0.000531812	0.999981	-0.500742
gene	AT4G28290	MSTRG.14236	2.34101	0.000653257	0.999981	1.22713
gene	AT1G31340	MSTRG.2397	2.09475	0.000671116	0.999981	1.06678
gene	AT1G67830	MSTRG.4143	3.09485	0.00105109	0.999981	1.62987
gene	AT3G60600	MSTRG.12013	2.39352	0.00105368	0.999981	1.25914
gene	AT1G13640	MSTRG.1071	2.6694	0.00110188	0.999981	1.41652
gene	AT3G47450	MSTRG.10949	0.46239	0.00125299	0.999981	-1.11282
gene	AT5G66530	MSTRG.19706	0.477348	0.00135152	0.999981	-1.06689
gene	AT5G67130	MSTRG.19757	2.51938	0.00145828	0.999981	1.33307
gene	AT1G15970	MSTRG.1276	1.75747	0.00180983	0.999981	0.813503
gene	AT1G56130	MSTRG.3450	2.08325	0.00229253	0.999981	1.05883
gene	AT1G07080	MSTRG.511	2.33444	0.00231791	0.999981	1.22307
gene	AT3G58530	MSTRG.11848	2.02789	0.00249017	0.999981	1.01998
gene	AT4G17870	MSTRG.13424	2.28514	0.00272826	0.999981	1.19228
gene	AT3G56080	MSTRG.11666	0.283631	0.00376744	0.999981	-1.81791
gene	AT1G09040	MSTRG.685	20.2547	0.00482217	0.999981	4.34018
gene	AT4G27560	MSTRG.14174	0.476917	0.00495853	0.999981	-1.06819
gene	AT4G02425	MSTRG.12450	0.201624	0.00500491	0.999981	-2.31026
gene	AT4G09010	MSTRG.12731	0.509811	0.0050376	0.999981	-0.971966
gene	AT4G36648	MSTRG.14929	0.25683	0.00508012	0.999981	-1.96111
gene	AT4G31030	MSTRG.14451	0.666874	0.00515701	0.999981	-0.584514
gene	AT4G26650	MSTRG.14100	2.00774	0.00524129	0.999981	1.00557
gene	AT3G52050	MSTRG.11308	0.507145	0.00572544	0.999981	-0.97953
gene	AT3G06450	MSTRG.8806	0.586949	0.00643573	0.999981	-0.768694
gene	AT3G17611	MSTRG.9750	19.1567	0.00645338	0.999981	4.25978
gene	AT2G31560	MSTRG.6913	0.202825	0.00649497	0.999981	-2.30169
gene	AT4G21910	MSTRG.13715	8.5506	0.0065793	0.999981	3.09603
gene	AT4G14420	MSTRG.13115	2.08873	0.00659999	0.999981	1.06263
gene	AT1G29760	MSTRG.2272	1.88498	0.00688071	0.999981	0.914549
gene	AT1G76405	MSTRG.4847	0.22208	0.0069232	0.999981	-2.17085
gene	AT5G47760	MSTRG.18220	0.396208	0.00699409	0.999981	-1.33567
gene	AT5G04160	MSTRG.15512	0.494623	0.00710733	0.999981	-1.0156
gene	AT4G30200	MSTRG.14374	1.32278	0.00716171	0.999981	0.40357
gene	AT5G57330	MSTRG.18941	0.690177	0.00795098	0.999981	-0.534961
gene	AT3G20230	MSTRG.9978	0.400374	0.00813005	0.999981	-1.32058
gene	AT5G06750	MSTRG.15728	28.0329	0.00815844	0.999981	4.80905
gene	AT3G24120	MSTRG.10275	2.29361	0.00820447	0.999981	1.19762
gene	AT2G31190	MSTRG.6889	0.349656	0.00823246	0.999981	-1.51599
gene	AT1G28710	MSTRG.2192	0.143175	0.00863039	0.999981	-2.80415
gene	AT4G20840	MSTRG.13626	6.66118	0.00881555	0.999981	2.73578
gene	AT3G19870	MSTRG.9946	1.59685	0.00915937	0.999981	0.675228
gene	AT5G52640	MSTRG.18596	51.6803	0.00925499	0.999981	5.69154
gene	AT5G10070	MSTRG.15964	0.37221	0.00932276	0.999981	-1.42581
gene	AT4G15030	MSTRG.13174	0.318042	0.0096707	0.999981	-1.65271
gene	AT2G36850	MSTRG.7349	0.690763	0.00988429	0.999981	-0.533738
gene	AT4G35810	MSTRG.14861	0.0296997	0.0107508	0.999981	-5.07341
gene	AT1G01190	MSTRG.20	3.96371	0.0107547	0.999981	1.98685
gene	AT3G03100	MSTRG.8501	1.90689	0.0110371	0.999981	0.931219
gene	AT4G27800	MSTRG.14197	0.629168	0.0111939	0.999981	-0.668482
gene	AT2G40316	MSTRG.7660	0.0161645	0.0112472	0.999981	-5.95103
gene	AT2G39650	MSTRG.7593	2.8119	0.0113854	0.999981	1.49155
gene	AT5G28350	MSTRG.17329	0.679726	0.0114641	0.999981	-0.556975
gene	AT2G15690	MSTRG.5734	1.5969	0.0115317	0.999981	0.675275
gene	AT2G38025	MSTRG.7455	0.438079	0.0118995	0.999981	-1.19074
gene	AT1G70940	MSTRG.4398	0.667378	0.0119465	0.999981	-0.583425
gene	AT2G30330	MSTRG.6810	2.05639	0.0121454	0.999981	1.04011
gene	AT4G37990	MSTRG.15047	3.84627	0.0123065	0.999981	1.94346
gene	AT2G42810	MSTRG.7876	1.20256	0.0125169	0.999981	0.266115
gene	AT5G16660	MSTRG.16507	2.10736	0.0130725	0.999981	1.07543
gene	AT1G05360	MSTRG.368	2.63531	0.0131973	0.999981	1.39797
gene	AT1G06290	MSTRG.443	1.37957	0.0132153	0.999981	0.464215
gene	AT5G44250	MSTRG.17947	2.11464	0.0132323	0.999981	1.08041
gene	AT1G77740	MSTRG.4968	0.619319	0.0132333	0.999981	-0.691244
gene	AT3G17100	MSTRG.9716	2.60826	0.0132339	0.999981	1.38308
gene	AT3G58120	MSTRG.11828	1.26436	0.0133812	0.999981	0.338409
gene	AT1G66260	MSTRG.4028	0.554284	0.0134038	0.999981	-0.851303
gene	AT5G23750	MSTRG.17022	0.280967	0.0136872	0.999981	-1.83153
gene	AT4G30996	MSTRG.14447	1.64238	0.014141	0.999981	0.71579
gene	AT5G12390	MSTRG.16165	35.7637	0.014428	0.999981	5.16043
gene	AT2G01130	MSTRG.5252	1.14156	0.0146379	0.999981	0.191001
gene	AT3G01850	MSTRG.8392	0.136925	0.0148991	0.999981	-2.86854
gene	AT1G65190	MSTRG.3960	4.4234	0.0149066	0.999981	2.14516
gene	AT5G04930	MSTRG.15578	2.1531	0.0158257	0.999981	1.10642
gene	AT3G44430	MSTRG.10779	1.17367	0.0158656	0.999981	0.231027
gene	AT5G54640	MSTRG.18736	1.79698	0.0159322	0.999981	0.845577
gene	AT1G65930	MSTRG.4005	2.41321	0.0159724	0.999981	1.27095
gene	AT4G20410	MSTRG.13614	1.95758	0.0162749	0.999981	0.969075
gene	AT5G19840	MSTRG.16769	0.299154	0.0165262	0.999981	-1.74104
gene	AT3G53900	MSTRG.11473	0.331892	0.0166894	0.999981	-1.59121
gene	AT5G08710	MSTRG.15889	64.722	0.0167727	0.999981	6.01619
gene	AT2G32120	MSTRG.6953	9.84638	0.0172493	0.999981	3.29959
gene	AT1G53035	MSTRG.3187	4.95904	0.0172685	0.999981	2.31006
gene	AT5G39050	MSTRG.17574	2.70449	0.017387	0.999981	1.43536
gene	AT2G45720	MSTRG.8113	1.81982	0.0177467	0.999981	0.863793
gene	AT3G12580	MSTRG.9299	59.6544	0.0179217	0.999981	5.89856
gene	AT2G35930	MSTRG.7275	5.30361	0.017927	0.999981	2.40698
gene	AT2G22490	MSTRG.6227	0.410189	0.0182808	0.999981	-1.28564
gene	AT3G25040	MSTRG.10336	1.67547	0.0185876	0.999981	0.744565
gene	AT3G14990	MSTRG.9532	6.75994	0.0186575	0.999981	2.75701
gene	AT5G45480	MSTRG.18046	1.75364	0.0186675	0.999981	0.810354
gene	AT1G65230	MSTRG.3963	1.4826	0.0188836	0.999981	0.568132
gene	AT5G06560	MSTRG.15713	2.7598	0.0189245	0.999981	1.46457
gene	AT5G54960	MSTRG.18764	5.01315	0.0190475	0.999981	2.32572
gene	AT5G57345	MSTRG.18943	0.544872	0.0190611	0.999981	-0.876012
gene	AT1G03430	MSTRG.206	6.57509	0.0191617	0.999981	2.71701
gene	AT1G03150	MSTRG.180	2.54286	0.0191798	0.999981	1.34645
gene	AT3G24430	MSTRG.10293	0.554877	0.0194625	0.999981	-0.849761
gene	AT1G47420	MSTRG.2800	1.78844	0.0197993	0.999981	0.838702
gene	AT4G25940	MSTRG.14038	5.02407	0.0198865	0.999981	2.32886
gene	AT3G11130	MSTRG.9181	1.50093	0.0199752	0.999981	0.585856
gene	AT3G02540	MSTRG.8453	1.56221	0.0200839	0.999981	0.643587
gene	AT5G24260	MSTRG.17063	2.28932	0.0202593	0.999981	1.19492
gene	AT4G02890	MSTRG.12496	2.97994	0.020521	0.999981	1.57528
gene	AT1G42430	MSTRG.2680	0.476991	0.0209294	0.999981	-1.06796
gene	AT2G43080	MSTRG.7897	0.322862	0.0213396	0.999981	-1.63101
gene	AT3G53230	MSTRG.11415	19.9722	0.021492	0.999981	4.31992
gene	AT2G43160	MSTRG.7913	1.65906	0.0215521	0.999981	0.730362
gene	AT5G16520	MSTRG.16495	1.48923	0.0223218	0.999981	0.57457
gene	AT2G26080	MSTRG.6496	1.62942	0.0227403	0.999981	0.704361
gene	AT4G13630	MSTRG.13042	5.34718	0.0230189	0.999981	2.41878
gene	AT5G38990	MSTRG.17570	3.7038	0.0232592	0.999981	1.88901
gene	AT3G57880	MSTRG.11808	2.63543	0.0233244	0.999981	1.39804
gene	AT5G56900	MSTRG.18901	0.433304	0.023333	0.999981	-1.20655
gene	AT1G56720	MSTRG.3483	21.4741	0.0235114	0.999981	4.42453
gene	AT3G53680	MSTRG.11456	0.536164	0.0236616	0.999981	-0.899254
gene	AT1G72730	MSTRG.4541	0.689327	0.0236736	0.999981	-0.53674
gene	AT1G19970	MSTRG.1603	0.227697	0.0240097	0.999981	-2.13481
gene	AT3G28210	MSTRG.10592	27.9782	0.0243203	0.999981	4.80623
gene	AT3G24080	MSTRG.10272	0.225032	0.024614	0.999981	-2.1518
gene	AT1G07000	MSTRG.503	3.76232	0.024646	0.999981	1.91162
gene	AT5G44070	MSTRG.17931	4.95049	0.0251386	0.999981	2.30757
gene	AT2G37100	MSTRG.7376	4.95601	0.0256469	0.999981	2.30918
gene	AT4G30140	MSTRG.14369	0.071217	0.025811	0.999981	-3.81164
gene	AT2G33980	MSTRG.7101	0.100237	0.0263065	0.999981	-3.31852
gene	AT3G04590	MSTRG.8616	0.472324	0.0264209	0.999981	-1.08215
gene	AT4G37370	MSTRG.14995	5.85512	0.0264907	0.999981	2.5497
gene	AT1G29440	MSTRG.2246	2.74709	0.0269484	0.999981	1.4579
gene	AT2G22120	MSTRG.6194	4.06799	0.0272862	0.999981	2.02432
gene	AT2G44820	MSTRG.8042	0.244057	0.027587	0.999981	-2.03471
gene	AT1G68780	MSTRG.4223	2.30476	0.0278795	0.999981	1.20462
gene	AT1G35780	MSTRG.2656	0.330913	0.027911	0.999981	-1.59548
gene	AT2G30580	MSTRG.6834	0.573768	0.02839	0.999981	-0.801462
gene	AT5G51820	MSTRG.18541	0.650552	0.028446	0.999981	-0.620263
gene	AT2G41110	MSTRG.7733	2.20719	0.0285103	0.999981	1.14221
gene	AT3G07870	MSTRG.8944	2.84242	0.0287238	0.999981	1.50712
gene	AT4G17260	MSTRG.13372	2.03476	0.0293701	0.999981	1.02486
gene	AT5G65240	MSTRG.19585	0.370829	0.0295978	0.999981	-1.43117
gene	AT1G30690	MSTRG.2350	0.29676	0.0296378	0.999981	-1.75263
gene	AT3G08620	MSTRG.8970	0.250788	0.0296488	0.999981	-1.99546
gene	AT5G62710	MSTRG.19355	0.570834	0.0297548	0.999981	-0.808856
gene	AT2G25190	MSTRG.6428	3.03893	0.0298059	0.999981	1.60356
gene	AT3G54720	MSTRG.11546	0.491513	0.030116	0.999981	-1.0247
gene	AT5G64813	MSTRG.19546	1.31675	0.0304425	0.999981	0.396986
gene	AT2G41705	MSTRG.7784	0.200849	0.0305595	0.999981	-2.31582
gene	AT1G52100	MSTRG.3115	3.93748	0.0308124	0.999981	1.97727
gene	AT3G05640	MSTRG.8717	0.413691	0.0309697	0.999981	-1.27337
gene	AT4G30990	MSTRG.14445	0.430707	0.0309718	0.999981	-1.21522
gene	AT3G02990	MSTRG.8492	3.93755	0.0310531	0.999981	1.9773
gene	AT2G29525	MSTRG.6753	27.1082	0.0312514	0.999981	4.76065
gene	AT3G47960	MSTRG.10992	2.55396	0.0314353	0.999981	1.35274
gene	AT5G10140	MSTRG.15969	6.7318	0.0315673	0.999981	2.75099
gene	AT4G32070	MSTRG.14537	0.601897	0.0317309	0.999981	-0.732411
gene	AT2G35610	MSTRG.7239	0.531501	0.0318416	0.999981	-0.911854
gene	AT5G02490	MSTRG.15368	5.55208	0.0320443	0.999981	2.47303
gene	AT5G47070	MSTRG.18161	2.47269	0.0321482	0.999981	1.30608
gene	AT2G37940	MSTRG.7445	1.14226	0.0322335	0.999981	0.191889
gene	AT5G47900	MSTRG.18233	5.40363	0.032375	0.999981	2.43393
gene	AT2G29310	MSTRG.6739	12.5492	0.0326143	0.999981	3.64952
gene	AT3G16290	MSTRG.9653	0.508263	0.0328282	0.999981	-0.976352
gene	AT3G12920	MSTRG.9327	0.522004	0.0328396	0.999981	-0.937866
gene	AT3G10030	MSTRG.9083	0.420849	0.0330874	0.999981	-1.24863
gene	AT3G54880	MSTRG.11561	8.10821	0.033187	0.999981	3.01938
gene	AT5G66060	MSTRG.19667	0.437841	0.0334295	0.999981	-1.19152
gene	AT4G02880	MSTRG.12495	2.65693	0.0334688	0.999981	1.40976
gene	AT1G21810	MSTRG.1734	0.552445	0.0343431	0.999981	-0.856097
gene	AT2G20490	MSTRG.6068	1.97407	0.0347406	0.999981	0.981172
gene	AT1G08930	MSTRG.675	9.56256	0.034746	0.999981	3.2574
gene	AT1G14630	MSTRG.1158	4.69826	0.0347913	0.999981	2.23213
gene	AT1G30230	MSTRG.2307	1.77897	0.03482	0.999981	0.831042
gene	AT1G59870	MSTRG.3569	5.56787	0.0349833	0.999981	2.47712
gene	AT1G20220	MSTRG.1622	0.269435	0.0354963	0.999981	-1.89199
gene	AT3G41768	MSTRG.10706	4.70055	0.035738	0.999981	2.23283
gene	AT3G57330	MSTRG.11763	2.44052	0.0358	0.999981	1.28719
gene	AT4G23020	MSTRG.13804	0.498433	0.0360889	0.999981	-1.00453
gene	AT5G57460	MSTRG.18952	2.26165	0.0361246	0.999981	1.17738
gene	AT3G55500	MSTRG.11617	0.2022	0.0362911	0.999981	-2.30615
gene	AT2G19310	MSTRG.5982	7.52836	0.0364103	0.999981	2.91234
gene	AT3G14310	MSTRG.9473	2.35925	0.0365095	0.999981	1.23833
gene	AT5G18970	MSTRG.16686	40.9546	0.0365481	0.999981	5.35595
gene	AT4G29220	MSTRG.14305	1.42031	0.0368806	0.999981	0.506204
gene	AT5G01500	MSTRG.15279	0.319821	0.0370603	0.999981	-1.64466
gene	AT1G33290	MSTRG.2531	0.472523	0.0370655	0.999981	-1.08154
gene	AT5G13180	MSTRG.16203	1.9071	0.0372075	0.999981	0.93138
gene	AT5G19210	MSTRG.16714	0.489371	0.0372159	0.999981	-1.031
gene	AT3G46640	MSTRG.10901	4.06971	0.0373255	0.999981	2.02492
gene	AT5G16810	MSTRG.16520	0.609627	0.0374873	0.999981	-0.714
gene	AT4G13510	MSTRG.13027	1.9839	0.0374944	0.999981	0.988338
gene	AT2G30010	MSTRG.6786	2.75169	0.0377075	0.999981	1.46032
gene	AT4G33930	MSTRG.14702	4.38484	0.0377754	0.999981	2.13252
gene	AT5G46910	MSTRG.18153	3.35064	0.0378851	0.999981	1.74444
gene	AT1G11750	MSTRG.926	0.362939	0.0379938	0.999981	-1.4622
gene	AT1G77960	MSTRG.4986	2.74104	0.0379991	0.999981	1.45472
gene	AT4G32560	MSTRG.14583	0.216334	0.0381391	0.999981	-2.20867
gene	AT4G13670	MSTRG.13046	0.454487	0.0382523	0.999981	-1.13769
gene	AT5G52780	MSTRG.18600	2.50689	0.0383816	0.999981	1.3259
gene	AT5G10650	MSTRG.16019	111.637	0.0383853	0.999981	6.80267
gene	AT4G37980	MSTRG.15049	3.02097	0.0385731	0.999981	1.59501
gene	AT5G22830	MSTRG.16947	0.494434	0.0387008	0.999981	-1.01615
gene	AT3G26400	MSTRG.10431	0.499527	0.0388636	0.999981	-1.00137
gene	AT3G50910	MSTRG.11213	1.65226	0.0389463	0.999981	0.724437
gene	AT3G43270	MSTRG.10728	1.92899	0.0390702	0.999981	0.947848
gene	AT1G49580	MSTRG.2940	0.410824	0.0391117	0.999981	-1.28341
gene	AT2G29090	MSTRG.6723	0.172494	0.0391792	0.999981	-2.53538
gene	AT1G64330	MSTRG.3888	0.457567	0.0392517	0.999981	-1.12795
gene	AT2G01735	MSTRG.5299	3.47372	0.0392633	0.999981	1.79648
gene	AT1G78270	MSTRG.5017	24.0708	0.0393694	0.999981	4.58921
gene	AT1G01910	MSTRG.95	1.5573	0.0395069	0.999981	0.639051
gene	AT5G51050	MSTRG.18476	0.389765	0.0396461	0.999981	-1.35932
gene	AT5G39950	MSTRG.17620	2.087	0.0396554	0.999981	1.06143
gene	AT4G32285	MSTRG.14558	2.11867	0.039844	0.999981	1.08316
gene	AT5G01820	MSTRG.15310	0.613063	0.0399661	0.999981	-0.705892
gene	AT1G03360	MSTRG.197	0.259693	0.0400404	0.999981	-1.94512
gene	AT2G03330	MSTRG.5401	2.85518	0.0401271	0.999981	1.51358
gene	AT3G54820	MSTRG.11553	7.80397	0.040335	0.999981	2.96421
gene	AT1G34630	MSTRG.2614	12.831	0.0404781	0.999981	3.68157
gene	AT1G51160	MSTRG.3053	0.350573	0.0409073	0.999981	-1.51221
gene	AT5G03240	MSTRG.15432	2.63048	0.0409094	0.999981	1.39533
gene	AT2G01070	MSTRG.5248	1.7794	0.0409513	0.999981	0.831393
gene	AT2G21370	MSTRG.6154	0.428931	0.0413478	0.999981	-1.22118
gene	AT1G09290	MSTRG.709	0.343663	0.0415	0.999981	-1.54094
gene	AT4G32760	MSTRG.14601	1.5422	0.0421659	0.999981	0.624988
gene	AT1G02305	MSTRG.110	2.22453	0.0423135	0.999981	1.1535
gene	AT3G46668	MSTRG.10905	0.0160016	0.0426023	0.999981	-5.96564
gene	AT1G55040	MSTRG.3351	0.0129244	0.0426023	0.999981	-6.27376
gene	AT1G30090	MSTRG.2301	1.99564	0.0429738	0.999981	0.996855
gene	AT4G22990	MSTRG.13801	0.292171	0.0431571	0.999981	-1.77512
gene	AT5G23090	MSTRG.16964	1.99485	0.0432783	0.999981	0.99628
gene	AT3G27550	MSTRG.10538	0.413973	0.0434558	0.999981	-1.27239
gene	AT3G08970	MSTRG.9002	4.54214	0.0438218	0.999981	2.18337
gene	AT1G60860	MSTRG.3633	0.540345	0.0442946	0.999981	-0.888048
gene	AT5G43060	MSTRG.17858	1.95037	0.0443758	0.999981	0.963747
gene	AT1G47970	MSTRG.2829	0.352452	0.0443949	0.999981	-1.5045
gene	AT1G21550	MSTRG.1713	4.22787	0.0445753	0.999981	2.07993
gene	AT1G18075	MSTRG.1456	0.106677	0.0445896	0.999981	-3.22868
gene	AT1G15200	MSTRG.1215	0.280543	0.0445985	0.999981	-1.8337
gene	AT5G47710	MSTRG.18215	1.86598	0.0449335	0.999981	0.899931
gene	AT4G31150	MSTRG.14461	0.646194	0.044944	0.999981	-0.629962
gene	AT1G45230	MSTRG.2769	1.86141	0.0450926	0.999981	0.8964
gene	AT5G26670	MSTRG.17224	0.604857	0.0450939	0.999981	-0.725334
gene	AT3G09810	MSTRG.9065	0.679097	0.0454616	0.999981	-0.55831
gene	AT3G33520	MSTRG.10701	0.337768	0.045808	0.999981	-1.5659
gene	AT5G51960	MSTRG.18549	1.68539	0.0461225	0.999981	0.753079
gene	AT5G55050	MSTRG.18769	5.22155	0.0463388	0.999981	2.38448
gene	AT4G12030	MSTRG.12918	0.295238	0.046401	0.999981	-1.76005
gene	AT1G35110.1	MSTRG.2623	0.391616	0.046551	0.999981	-1.35249
gene	AT4G13720	MSTRG.13049	0.148633	0.0465845	0.999981	-2.75017
gene	AT1G79880	MSTRG.5153	0.438483	0.0466143	0.999981	-1.18941
gene	AT4G19870	MSTRG.13575	3.1954	0.0468194	0.999981	1.676
gene	AT2G03480	MSTRG.5413	0.526078	0.0468444	0.999981	-0.926652
gene	AT3G03210	MSTRG.8513	3.05876	0.0468731	0.999981	1.61295
gene	AT3G07270	MSTRG.8890	1.91718	0.0469778	0.999981	0.938985
gene	AT3G12860	MSTRG.9322	0.242507	0.0470825	0.999981	-2.0439
gene	AT1G47830	MSTRG.2822	0.313641	0.0475632	0.999981	-1.67281
gene	AT1G73885	MSTRG.4637	1.83445	0.0478144	0.999981	0.875348
gene	AT3G04550	MSTRG.8613	0.465409	0.047816	0.999981	-1.10343
gene	AT3G15730	MSTRG.9606	1.60128	0.0478839	0.999981	0.679229
gene	AT2G13975.2	MSTRG.5664	0.307739	0.0479347	0.999981	-1.70022
gene	AT5G50150	MSTRG.18408	0.41301	0.0479592	0.999981	-1.27575
gene	AT5G45130	MSTRG.18015	2.2642	0.0480597	0.999981	1.179
gene	AT4G31390	MSTRG.14478	2.13043	0.0486929	0.999981	1.09115
gene	AT3G27520	MSTRG.10535	0.344862	0.0488302	0.999981	-1.53591
gene	AT1G16750	MSTRG.1345	4.1326	0.0489864	0.999981	2.04705
gene	AT2G36460	MSTRG.7317	3.35942	0.0494397	0.999981	1.74821
gene	AT5G10800	MSTRG.16038	6.93506	0.0495275	0.999981	2.79391
gene	AT3G55510	MSTRG.11618	0.51834	0.0495496	0.999981	-0.948029
gene	AT5G51910	MSTRG.18546	11.195	0.0503206	0.999981	3.48479
gene	AT5G39080	MSTRG.17576	1.72111	0.0503872	0.999981	0.783339
gene	AT2G25420	MSTRG.6443	0.465238	0.0505856	0.999981	-1.10396
gene	AT5G11600	MSTRG.16106	3.8658	0.0507323	0.999981	1.95077
gene	AT1G79190	MSTRG.5093	98.75	0.0511404	0.999981	6.62571
gene	AT2G20724	MSTRG.6095	0.0645594	0.051393	0.999981	-3.95323
gene	AT1G11175	MSTRG.877	44.2577	0.0516068	0.999981	5.46786
gene	AT3G62620	MSTRG.12173	0.328059	0.0518635	0.999981	-1.60797
gene	AT3G02880	MSTRG.8483	1.49997	0.052095	0.999981	0.584937
gene	AT5G56940	MSTRG.18904	0.485151	0.0524721	0.999981	-1.04349
gene	AT4G10760	MSTRG.12833	0.379071	0.0525037	0.999981	-1.39946
gene	AT5G48660	MSTRG.18295	4.09036	0.0525098	0.999981	2.03223
gene	AT5G25460	MSTRG.17154	6.55397	0.0527883	0.999981	2.71237
gene	AT5G11790	MSTRG.16121	0.388639	0.0531669	0.999981	-1.3635
gene	AT4G23660	MSTRG.13845	0.54429	0.0532499	0.999981	-0.877554
gene	AT5G11680	MSTRG.16109	2.25791	0.0534051	0.999981	1.17499
gene	AT1G42990	MSTRG.2689	1.98928	0.0534481	0.999981	0.992244
gene	AT5G41330	MSTRG.17726	1.90365	0.0535156	0.999981	0.928769
gene	AT2G02370	MSTRG.5345	1.28593	0.0537405	0.999981	0.362814
gene	AT1G67490	MSTRG.4111	0.404436	0.053764	0.999981	-1.30602
gene	AT4G17020	MSTRG.13349	5.19727	0.0537955	0.999981	2.37776
gene	AT4G18740	MSTRG.13492	0.335636	0.0541096	0.999981	-1.57503
gene	AT5G38360	MSTRG.17531	0.21622	0.0542603	0.999981	-2.20943
gene	AT5G61330	MSTRG.19252	0.276633	0.0543539	0.999981	-1.85395
gene	AT2G30900	MSTRG.6860	106.002	0.054436	0.999981	6.72794
gene	AT1G12700	MSTRG.999	0.496793	0.0545549	0.999981	-1.00928
gene	AT5G60690	MSTRG.19204	0.210356	0.0545847	0.999981	-2.24909
gene	AT1G60610	MSTRG.3614	0.0529023	0.0547295	0.999981	-4.24053
gene	AT1G26630	MSTRG.2027	1.64712	0.0547573	0.999981	0.719943
gene	AT3G06778	MSTRG.8840	0.0157866	0.0549562	0.999981	-5.98515
gene	AT5G46330	MSTRG.18109	3.20844	0.0550322	0.999981	1.68187
gene	AT5G25270	MSTRG.17142	0.533217	0.0551248	0.999981	-0.907205
gene	AT2G25690	MSTRG.6461	45.9545	0.0552542	0.999981	5.52213
gene	AT5G50330	MSTRG.18422	5.28991	0.0554857	0.999981	2.40324
gene	AT5G09880	MSTRG.15947	0.381525	0.0557097	0.999981	-1.39015
gene	AT2G30260	MSTRG.6806	1.99262	0.0559085	0.999981	0.994665
gene	AT3G49930	MSTRG.11150	7.42634	0.0561027	0.999981	2.89265
gene	AT1G53280	MSTRG.3213	3.10431	0.0563048	0.999981	1.63427
gene	AT5G11700	MSTRG.16112	0.794302	0.0563398	0.999981	-0.332241
gene	AT1G64060	MSTRG.3868	0.347746	0.0564665	0.999981	-1.52389
gene	AT5G11160	MSTRG.16068	0.582266	0.0564843	0.999981	-0.780249
gene	AT1G68000	MSTRG.4160	1.46364	0.0564943	0.999981	0.549562
gene	AT1G20550	MSTRG.1645	0.0957265	0.0566046	0.999981	-3.38494
gene	AT5G59500	MSTRG.19107	3.65806	0.0566477	0.999981	1.87108
gene	AT1G67400	MSTRG.4099	0.52703	0.0567044	0.999981	-0.924043
gene	AT1G36990	MSTRG.2671	1.34038	0.0568139	0.999981	0.422642
gene	AT3G03890	MSTRG.8567	0.529144	0.056903	0.999981	-0.918267
gene	AT2G01750	MSTRG.5301	0.240797	0.056974	0.999981	-2.05411
gene	AT2G31530	MSTRG.6912	0.444849	0.0571295	0.999981	-1.16861
gene	AT1G11290	MSTRG.890	3.11235	0.0576338	0.999981	1.638
gene	AT2G03070	MSTRG.5387	0.610321	0.0584436	0.999981	-0.712359
gene	AT5G04740	MSTRG.15559	0.671715	0.0585072	0.999981	-0.574079
gene	AT1G51950	MSTRG.3107	0.335977	0.0585587	0.999981	-1.57357
gene	AT3G62980	MSTRG.12203	1.74363	0.0586754	0.999981	0.802093
gene	AT2G02220	MSTRG.5340	1.93201	0.0587153	0.999981	0.950101
gene	AT2G20722	MSTRG.6093	4.55243	0.0587364	0.999981	2.18664
gene	AT5G20830	MSTRG.16843	0.517248	0.0587579	0.999981	-0.951071
gene	AT1G48460	MSTRG.2864	0.446616	0.0588689	0.999981	-1.16289
gene	AT4G29120	MSTRG.14297	4.68702	0.0589865	0.999981	2.22867
gene	AT2G05765	MSTRG.5528	0.139115	0.0590651	0.999981	-2.84565
gene	AT2G40290	MSTRG.7659	0.592273	0.0590728	0.999981	-0.755665
gene	AT5G41910	MSTRG.17764	12.8156	0.0591837	0.999981	3.67983
gene	AT3G52870	MSTRG.11387	0.524957	0.059222	0.999981	-0.92973
gene	AT3G63380	MSTRG.12231	2.22805	0.0593759	0.999981	1.15578
gene	AT4G23990	MSTRG.13872	0.362765	0.0595663	0.999981	-1.46289
gene	AT2G16430	MSTRG.5769	0.434427	0.0599782	0.999981	-1.20282
gene	AT1G32930	MSTRG.2513	1.58191	0.0600893	0.999981	0.661669
gene	AT5G12050	MSTRG.16144	2.24888	0.0601309	0.999981	1.1692
gene	AT3G47110	MSTRG.10931	0.56747	0.0601921	0.999981	-0.817384
gene	AT1G28380	MSTRG.2155	3.17285	0.0602452	0.999981	1.66578
gene	AT2G43010	MSTRG.7889	0.445824	0.0604666	0.999981	-1.16545
gene	AT3G58090	MSTRG.11827	0.238794	0.060682	0.999981	-2.06616
gene	AT3G58840	MSTRG.11879	0.19952	0.0607153	0.999981	-2.32539
gene	AT4G29140	MSTRG.14299	2.26499	0.0609949	0.999981	1.17951
gene	AT3G22430	MSTRG.10151	0.392213	0.0610372	0.999981	-1.35029
gene	AT2G28190	MSTRG.6656	0.607417	0.0610495	0.999981	-0.719241
gene	AT4G24690	MSTRG.13937	2.06422	0.0611708	0.999981	1.0456
gene	AT3G20860	MSTRG.10029	0.00283063	0.0613263	0.999981	-8.46466
gene	AT3G05727	MSTRG.8727	0.032873	0.0616165	0.999981	-4.92695
gene	AT2G27770	MSTRG.6622	2.10588	0.0617666	0.999981	1.07443
gene	AT4G34120	MSTRG.14721	0.309043	0.0617672	0.999981	-1.69412
gene	AT3G09360	MSTRG.9033	0.432516	0.061817	0.999981	-1.20917
gene	AT1G49970	MSTRG.2973	0.652366	0.0618483	0.999981	-0.616247
gene	AT3G43230	MSTRG.10726	3.92297	0.0618946	0.999981	1.97195
gene	ATCG01040	MSTRG.19881	2.50488	0.0619445	0.999981	1.32474
gene	AT1G74890	MSTRG.4722	0.134572	0.0620386	0.999981	-2.89355
gene	AT3G16670	MSTRG.9681	5.44821	0.0625137	0.999981	2.44578
gene	AT3G22660	MSTRG.10165	0.184738	0.0629452	0.999981	-2.43645
gene	AT1G18260	MSTRG.1473	2.11688	0.0631061	0.999981	1.08194
gene	AT1G58030	MSTRG.3503	2.81796	0.0633185	0.999981	1.49465
gene	AT5G19380	MSTRG.16730	0.484936	0.0634054	0.999981	-1.04413
gene	AT5G04880	MSTRG.15573	0.356147	0.0638306	0.999981	-1.48946
gene	AT5G26800	MSTRG.17234	0.429869	0.0638848	0.999981	-1.21803
gene	AT3G27250	MSTRG.10512	0.439028	0.0639469	0.999981	-1.18761
gene	AT1G12500	MSTRG.987	0.498738	0.0640209	0.999981	-1.00365
gene	AT2G44200	MSTRG.7996	0.419413	0.0646584	0.999981	-1.25356
gene	AT3G43240	MSTRG.10727	0.502741	0.065306	0.999981	-0.992112
gene	AT5G45290	MSTRG.18027	1.99755	0.0653545	0.999981	0.998231
gene	AT1G75730	MSTRG.4792	3.24209	0.0654563	0.999981	1.69693
gene	AT3G05580	MSTRG.8711	2.43284	0.0654622	0.999981	1.28264
gene	AT1G77120	MSTRG.4909	2.27358	0.0655675	0.999981	1.18497
gene	AT1G79245	MSTRG.5098	0.420199	0.0657897	0.999981	-1.25085
gene	AT2G46070	MSTRG.8144	2.09061	0.0662024	0.999981	1.06392
gene	AT1G15120	MSTRG.1206	1.52113	0.0666217	0.999981	0.605146
gene	AT2G43630	MSTRG.7947	0.569003	0.0666786	0.999981	-0.813492
gene	AT4G24015	MSTRG.13874	0.397711	0.0666927	0.999981	-1.33021
gene	AT5G64110	MSTRG.19475	0.12261	0.066801	0.999981	-3.02785
gene	AT1G13270	MSTRG.1049	0.69478	0.0668682	0.999981	-0.525371
gene	AT2G44750	MSTRG.8036	0.00899538	0.0669081	0.999981	-6.7966
gene	AT2G32040	MSTRG.6947	0.431894	0.0669136	0.999981	-1.21125
gene	AT2G33800	MSTRG.7089	0.811162	0.0671419	0.999981	-0.301938
gene	AT5G05670	MSTRG.15636	4.10797	0.0672035	0.999981	2.03843
gene	AT5G21010	MSTRG.16861	1.84591	0.0672279	0.999981	0.884335
gene	AT1G76630	MSTRG.4864	0.464334	0.0674218	0.999981	-1.10676
gene	AT5G61830	MSTRG.19291	0.209181	0.0674259	0.999981	-2.25717
gene	AT2G04340	MSTRG.5458	0.519812	0.0674598	0.999981	-0.943937
gene	AT4G26240	MSTRG.14067	2.31634	0.0674911	0.999981	1.21185
gene	AT2G39950	MSTRG.7625	2.02836	0.0676015	0.999981	1.02031
gene	AT4G36960	MSTRG.14959	0.342061	0.0678304	0.999981	-1.54767
gene	AT4G08470	MSTRG.12706	0.348346	0.0678409	0.999981	-1.52141
gene	AT1G14370	MSTRG.1135	3.83242	0.0678557	0.999981	1.93826
gene	AT1G31835	MSTRG.2430	0.0973017	0.0678868	0.999981	-3.36139
gene	AT3G60860	MSTRG.12033	1.40845	0.0679461	0.999981	0.494109
gene	AT1G17350	MSTRG.1398	0.176535	0.0679966	0.999981	-2.50198
gene	AT1G05470	MSTRG.380	0.316484	0.0680912	0.999981	-1.65979
gene	AT1G09430	MSTRG.718	2.89939	0.0682513	0.999981	1.53575
gene	AT2G29360	MSTRG.6742	0.389439	0.0682608	0.999981	-1.36053
gene	AT2G20760	MSTRG.6101	0.515298	0.0682777	0.999981	-0.95652
gene	AT1G20640	MSTRG.1652	1.92878	0.0683464	0.999981	0.947691
gene	AT3G61370	MSTRG.12070	0.328772	0.0684939	0.999981	-1.60484
gene	AT5G65270	MSTRG.19586	2.64295	0.0685944	0.999981	1.40215
gene	AT3G12915	MSTRG.9326	0.0401636	0.0686172	0.999981	-4.63797
gene	AT5G54680	MSTRG.18741	1.61636	0.0687349	0.999981	0.692747
gene	AT3G23100	MSTRG.10199	0.539217	0.0692862	0.999981	-0.891063
gene	AT3G12120	MSTRG.9259	2.26267	0.0693888	0.999981	1.17803
gene	AT2G22890	MSTRG.6258	2.38522	0.0694372	0.999981	1.25412
gene	AT5G63180	MSTRG.19396	2.9106	0.0698232	0.999981	1.54131
gene	AT2G39310	MSTRG.7568	3.00988	0.0701475	0.999981	1.58971
gene	AT4G30580	MSTRG.14406	1.31895	0.0702427	0.999981	0.399395
gene	AT5G40530	MSTRG.17663	0.227745	0.0715262	0.999981	-2.13451
gene	AT5G41670	MSTRG.17745	0.364626	0.0717313	0.999981	-1.45551
gene	AT1G78150	MSTRG.5005	1.60495	0.0719599	0.999981	0.682531
gene	AT1G06500	MSTRG.468	0.298627	0.0719901	0.999981	-1.74358
gene	AT3G48680	MSTRG.11051	4.04833	0.0721624	0.999981	2.01733
gene	AT1G74310	MSTRG.4671	12.3143	0.0722116	0.999981	3.62227
gene	AT5G42560	MSTRG.17817	1.52541	0.0722434	0.999981	0.609193
gene	AT5G22790	MSTRG.16941	0.310442	0.0722937	0.999981	-1.6876
gene	AT3G01472	MSTRG.8354	0.677355	0.0724471	0.999981	-0.562016
gene	AT5G44930	MSTRG.18002	0.525345	0.0726317	0.999981	-0.928664
gene	AT4G27520	MSTRG.14169	0.518152	0.0726592	0.999981	-0.948554
gene	AT1G03070	MSTRG.172	4.06568	0.072862	0.999981	2.0235
gene	AT5G59770	MSTRG.19134	0.164843	0.0729094	0.999981	-2.60084
gene	AT3G61080	MSTRG.12050	0.733232	0.0730206	0.999981	-0.447659
gene	AT2G26440	MSTRG.6525	3.84889	0.0731508	0.999981	1.94444
gene	AT5G63990	MSTRG.19462	0.625819	0.0731967	0.999981	-0.676183
gene	AT3G12080	MSTRG.9255	0.530114	0.0732406	0.999981	-0.915626
gene	AT5G19430	MSTRG.16735	20.1345	0.0734057	0.999981	4.33159
gene	AT1G07230	MSTRG.525	1.84219	0.0734952	0.999981	0.881424
gene	AT2G44525	MSTRG.8021	0.570654	0.0735403	0.999981	-0.809311
gene	AT1G05720	MSTRG.402	3.46254	0.0737361	0.999981	1.79183
gene	AT5G50160	MSTRG.18409	0.456494	0.073744	0.999981	-1.13133
gene	AT3G57090	MSTRG.11746	7.42851	0.0738212	0.999981	2.89307
gene	AT4G39366	MSTRG.15167	0.242069	0.0742863	0.999981	-2.04651
gene	AT5G40580	MSTRG.17667	1.70875	0.0743206	0.999981	0.772942
gene	AT1G73090	MSTRG.4567	0.400177	0.0743434	0.999981	-1.32129
gene	AT5G55660	MSTRG.18814	0.258627	0.0744981	0.999981	-1.95105
gene	AT1G55360	MSTRG.3380	2.59947	0.0745017	0.999981	1.37822
gene	AT1G77610	MSTRG.4955	0.701807	0.0745368	0.999981	-0.510853
gene	AT5G53770	MSTRG.18676	0.526141	0.0745814	0.999981	-0.926478
gene	AT4G12340	MSTRG.12936	0.418473	0.0746298	0.999981	-1.25679
gene	AT5G63020	MSTRG.19382	2.92735	0.0746736	0.999981	1.5496
gene	AT5G63460	MSTRG.19418	0.397773	0.0747388	0.999981	-1.32998
gene	AT1G64370	MSTRG.3892	3.56795	0.0749414	0.999981	1.8351
gene	AT4G28640	MSTRG.14264	1.61003	0.0751763	0.999981	0.687089
gene	AT3G08930	MSTRG.8995	1.74193	0.075377	0.999981	0.800685
gene	AT4G32140	MSTRG.14543	0.64466	0.0754598	0.999981	-0.63339
gene	AT1G70410	MSTRG.4354	1.4183	0.0754639	0.999981	0.504166
gene	AT3G09830	MSTRG.9067	3.07601	0.075515	0.999981	1.62106
gene	AT1G32470	MSTRG.2484	1.73117	0.0757559	0.999981	0.791744
gene	AT1G72800	MSTRG.4545	3.30101	0.0760998	0.999981	1.72291
gene	AT4G12690	MSTRG.12961	5.04914	0.0762601	0.999981	2.33604
gene	AT2G46260	MSTRG.8160	1.96056	0.0763559	0.999981	0.971266
gene	AT1G33780	MSTRG.2563	1.31939	0.0765573	0.999981	0.399874
gene	AT4G22350	MSTRG.13746	0.614886	0.0765634	0.999981	-0.70161
gene	AT1G54090	MSTRG.3282	1.78997	0.0766193	0.999981	0.839935
gene	AT1G16330	MSTRG.1308	0.103393	0.0770139	0.999981	-3.2738
gene	AT5G62020	MSTRG.19304	3.19553	0.0770231	0.999981	1.67606
gene	AT3G56570	MSTRG.11703	4.16192	0.0770538	0.999981	2.05725
gene	AT1G02980	MSTRG.164	6.94389	0.077252	0.999981	2.79574
gene	AT4G29260	MSTRG.14309	3.11876	0.0777745	0.999981	1.64097
gene	AT1G11630	MSTRG.911	0.632832	0.0778144	0.999981	-0.660105
gene	AT3G01360	MSTRG.8342	8.78052	0.0778427	0.999981	3.13431
gene	AT4G35870	MSTRG.14866	2.37759	0.0782991	0.999981	1.2495
gene	AT5G37500	MSTRG.17486	3.33005	0.0783557	0.999981	1.73554
gene	AT4G39210	MSTRG.15153	0.242934	0.0785466	0.999981	-2.04136
gene	AT1G54790	MSTRG.3337	0.621566	0.0786226	0.999981	-0.686021
gene	AT1G73350	MSTRG.4590	0.715551	0.0787616	0.999981	-0.482873
gene	AT5G12470	MSTRG.16177	0.531158	0.0790261	0.999981	-0.912786
gene	AT1G18870	MSTRG.1522	0.462559	0.0791333	0.999981	-1.11229
gene	AT3G48810	MSTRG.11062	0.347814	0.0791959	0.999981	-1.52361
gene	AT1G20620	MSTRG.1651	1.39893	0.079539	0.999981	0.484319
gene	XLOC_018662	MSTRG.10695	0.3134	0.0796731	0.999981	-1.67392
gene	AT2G28350	MSTRG.6667	0.402697	0.0797757	0.999981	-1.31223
gene	AT1G52720	MSTRG.3164	2.29623	0.0797983	0.999981	1.19927
gene	AT4G22517	MSTRG.13759	0.116019	0.079879	0.999981	-3.10756
gene	AT1G27435	MSTRG.2083	2.58606	0.0800796	0.999981	1.37075
gene	AT5G16880	MSTRG.16526	1.83677	0.080183	0.999981	0.877168
gene	AT2G27470	MSTRG.6610	0.225095	0.0801978	0.999981	-2.1514
gene	AT3G06740	MSTRG.8836	0.179085	0.0803147	0.999981	-2.48128
gene	AT5G24590	MSTRG.17091	2.53598	0.0808147	0.999981	1.34254
gene	AT3G59820	MSTRG.11954	0.519161	0.0809217	0.999981	-0.945746
gene	AT4G20380	MSTRG.13611	3.34377	0.0812108	0.999981	1.74147
gene	AT3G22270	MSTRG.10138	2.44661	0.0812907	0.999981	1.29078
gene	AT4G32150	MSTRG.14544	2.6684	0.0816407	0.999981	1.41598
gene	AT1G52560	MSTRG.3149	11.416	0.0817383	0.999981	3.51298
gene	AT4G09900	MSTRG.12778	4.21123	0.0819131	0.999981	2.07424
gene	AT4G24630	MSTRG.13934	0.267391	0.08195	0.999981	-1.90298
gene	AT1G58110	MSTRG.3508	2.05012	0.0820284	0.999981	1.03571
gene	AT1G79040	MSTRG.5080	2.07407	0.0823106	0.999981	1.05247
gene	AT5G19370	MSTRG.16729	0.401795	0.0828321	0.999981	-1.31547
gene	AT1G54410	MSTRG.3311	0.348095	0.082875	0.999981	-1.52245
gene	AT2G42370	MSTRG.7838	0.422859	0.0829538	0.999981	-1.24175
gene	AT5G22794	MSTRG.16944	0.339453	0.0833644	0.999981	-1.55871
gene	AT4G31670	MSTRG.14506	2.12516	0.0836052	0.999981	1.08757
gene	AT2G17870	MSTRG.5873	0.336121	0.0837417	0.999981	-1.57295
gene	AT2G32520	MSTRG.6990	1.97525	0.0837502	0.999981	0.982033
gene	AT3G52400	MSTRG.11345	7.06681	0.0837523	0.999981	2.82106
gene	AT3G23560	MSTRG.10231	6.49608	0.0838367	0.999981	2.69957
gene	AT5G63780	MSTRG.19442	3.78651	0.0838889	0.999981	1.92087
gene	AT3G27360	MSTRG.10527	1.45504	0.0840299	0.999981	0.541058
gene	AT3G51090	MSTRG.11227	0.539009	0.0841581	0.999981	-0.891618
gene	AT3G43790	MSTRG.10749	0.0886117	0.0842239	0.999981	-3.49636
gene	AT2G45980	MSTRG.8136	2.71862	0.0842527	0.999981	1.44287
gene	AT1G13770	MSTRG.1080	0.651859	0.0844037	0.999981	-0.617368
gene	AT4G26110	MSTRG.14052	0.502066	0.0844103	0.999981	-0.994052
gene	AT3G16460	MSTRG.9665	2.84815	0.0844872	0.999981	1.51002
gene	AT3G53100	MSTRG.11405	0.172292	0.0844922	0.999981	-2.53707
gene	AT5G51710	MSTRG.18529	0.602666	0.0845669	0.999981	-0.730569
gene	AT4G34050	MSTRG.14713	1.59428	0.0845835	0.999981	0.672904
gene	AT2G32990	MSTRG.7026	0.367604	0.0846546	0.999981	-1.44377
gene	AT4G38810	MSTRG.15118	1.34389	0.0847823	0.999981	0.426416
gene	AT3G22850	MSTRG.10178	1.67716	0.0848941	0.999981	0.746025
gene	AT3G53280	MSTRG.11422	6.16221	0.0850149	0.999981	2.62345
gene	AT1G01470	MSTRG.43	0.440246	0.0851063	0.999981	-1.18362
gene	AT3G46020	MSTRG.10865	2.23004	0.0851386	0.999981	1.15707
gene	AT1G17460	MSTRG.1409	4.47005	0.085241	0.999981	2.16029
gene	AT4G14270	MSTRG.13095	3.74872	0.0854298	0.999981	1.9064
gene	AT5G58300	MSTRG.19016	0.652861	0.0856316	0.999981	-0.615153
gene	AT5G05580	MSTRG.15629	0.438873	0.0856661	0.999981	-1.18812
gene	AT1G11050	MSTRG.863	1.94522	0.0859829	0.999981	0.959935
gene	AT5G40250	MSTRG.17641	3.22693	0.0862111	0.999981	1.69016
gene	AT5G11990	MSTRG.16139	0.257144	0.0862352	0.999981	-1.95935
gene	AT3G24255	MSTRG.10285	0.0143352	0.0864185	0.999981	-6.12429
gene	AT4G38710	MSTRG.15109	0.354558	0.0865544	0.999981	-1.49591
gene	AT3G02170	MSTRG.8420	2.64847	0.0865664	0.999981	1.40516
gene	AT1G18265	MSTRG.1474	3.77709	0.0866622	0.999981	1.91727
gene	AT3G21640	MSTRG.10095	0.497424	0.0869808	0.999981	-1.00745
gene	AT2G39910	MSTRG.7621	0.206256	0.0870074	0.999981	-2.27749
gene	AT5G41580	MSTRG.17740	0.616807	0.087166	0.999981	-0.697109
gene	AT5G64570	MSTRG.19521	2.37793	0.087201	0.999981	1.2497
gene	AT1G29150	MSTRG.2219	2.24378	0.0872402	0.999981	1.16593
gene	AT3G07565	MSTRG.8919	0.307382	0.0874787	0.999981	-1.7019
gene	AT4G06634	MSTRG.12667	0.431282	0.0874935	0.999981	-1.2133
gene	AT1G29910	MSTRG.2286	1.79473	0.0875893	0.999981	0.843764
gene	AT5G65430	MSTRG.19602	2.26844	0.0876566	0.999981	1.1817
gene	AT4G13120.1	MSTRG.12995	3.43326	0.0877137	0.999981	1.77958
gene	AT5G53870	MSTRG.18681	0.11306	0.0879475	0.999981	-3.14483
gene	AT3G09035	MSTRG.9007	1.92258	0.0879529	0.999981	0.943047
gene	AT3G12390	MSTRG.9285	0.508025	0.0879704	0.999981	-0.977028
gene	AT4G34180	MSTRG.14728	3.12311	0.0880452	0.999981	1.64298
gene	AT1G08360	MSTRG.623	1.66782	0.088129	0.999981	0.737964
gene	AT1G21980	MSTRG.1747	0.376202	0.0881531	0.999981	-1.41042
gene	AT3G17680	MSTRG.9758	1.23365	0.0881915	0.999981	0.302936
gene	AT1G25390	MSTRG.1965	2.32644	0.0884023	0.999981	1.21812
gene	AT4G38920	MSTRG.15126	2.93033	0.0884048	0.999981	1.55107
gene	AT3G04210	MSTRG.8591	5.69708	0.08848	0.999981	2.51022
gene	AT1G31550	MSTRG.2410	4.05402	0.0885358	0.999981	2.01935
gene	AT2G22795	MSTRG.6249	0.216818	0.0885364	0.999981	-2.20544
gene	AT2G14860	MSTRG.5698	0.387514	0.0886372	0.999981	-1.36768
gene	AT4G24900	MSTRG.13954	0.376668	0.0888126	0.999981	-1.40864
gene	AT4G33650	MSTRG.14683	0.476846	0.088887	0.999981	-1.0684
gene	AT1G77690	MSTRG.4962	1.93846	0.088929	0.999981	0.954912
gene	AT2G03530	MSTRG.5417	10.7953	0.0890819	0.999981	3.43233
gene	AT1G52360	MSTRG.3135	0.561341	0.0891274	0.999981	-0.833051
gene	AT1G51200	MSTRG.3054	2.05089	0.0894091	0.999981	1.03625
gene	AT5G14640	MSTRG.16330	0.524527	0.08969	0.999981	-0.930911
gene	AT1G50440	MSTRG.3007	0.10542	0.0897756	0.999981	-3.24578
gene	AT4G32590	MSTRG.14585	0.472438	0.0898742	0.999981	-1.0818
gene	AT3G49080	MSTRG.11080	0.41259	0.0899052	0.999981	-1.27722
gene	AT3G50070	MSTRG.11160	1.76668	0.0899765	0.999981	0.821044
gene	AT2G37020	MSTRG.7369	0.371497	0.0900581	0.999981	-1.42858
gene	AT1G76490	MSTRG.4851	2.02052	0.0901099	0.999981	1.01473
gene	AT2G27110	MSTRG.6582	1.69936	0.0903742	0.999981	0.764995
gene	AT1G08165	MSTRG.607	0.179795	0.09054	0.999981	-2.47558
gene	AT4G15545	MSTRG.13211	2.45737	0.0908463	0.999981	1.29712
gene	AT3G07510	MSTRG.8912	2.23146	0.0910604	0.999981	1.15799
gene	AT1G64065	MSTRG.3869	5.78308	0.0910896	0.999981	2.53184
gene	AT3G02830	MSTRG.8478	0.447984	0.0912421	0.999981	-1.15848
gene	AT3G13200	MSTRG.9357	0.816994	0.0912788	0.999981	-0.291603
gene	AT2G25800	MSTRG.6472	2.58371	0.0913387	0.999981	1.36944
gene	AT5G13930	MSTRG.16274	0.196491	0.0915865	0.999981	-2.34747
gene	AT5G35700	MSTRG.17413	0.556331	0.091655	0.999981	-0.845984
gene	AT4G37180	MSTRG.14979	0.367821	0.0917545	0.999981	-1.44293
gene	AT5G64920	MSTRG.19557	3.25961	0.0919948	0.999981	1.7047
gene	AT3G24140	MSTRG.10276	0.476917	0.0920575	0.999981	-1.06819
gene	AT5G20900	MSTRG.16850	2.32425	0.0921031	0.999981	1.21676
gene	AT1G66680	MSTRG.4049	2.53258	0.0928805	0.999981	1.34061
gene	AT1G26440	MSTRG.2010	0.235853	0.092913	0.999981	-2.08404
gene	AT1G04230	MSTRG.272	1.57835	0.0929759	0.999981	0.658416
gene	AT5G16450	MSTRG.16488	8.88931	0.093045	0.999981	3.15207
gene	AT3G49250	MSTRG.11093	2.58473	0.0930558	0.999981	1.37001
gene	AT2G28060	MSTRG.6645	0.508708	0.0931103	0.999981	-0.97509
gene	AT1G78070	MSTRG.4998	0.279633	0.0931596	0.999981	-1.83839
gene	AT5G58940	MSTRG.19068	0.0233907	0.0933161	0.999981	-5.41792
gene	AT2G46915	MSTRG.8220	0.375734	0.0934225	0.999981	-1.41222
gene	AT5G41850	MSTRG.17757	0.472793	0.0934603	0.999981	-1.08072
gene	AT5G13390	MSTRG.16222	1.18548	0.093598	0.999981	0.245472
gene	AT4G00026	MSTRG.12249	0.489527	0.0946394	0.999981	-1.03054
gene	AT1G15230	MSTRG.1217	1.54881	0.0946668	0.999981	0.631165
gene	AT3G26640	MSTRG.10457	2.21206	0.0947343	0.999981	1.14539
gene	AT1G15530	MSTRG.1244	2.49772	0.0948774	0.999981	1.32061
gene	AT1G30570	MSTRG.2339	2.5029	0.0949223	0.999981	1.3236
gene	AT1G03960	MSTRG.250	0.118563	0.0949894	0.999981	-3.07627
gene	AT2G38465	MSTRG.7495	4.64866	0.0949943	0.999981	2.21681
gene	AT5G13430	MSTRG.16228	1.56277	0.0951158	0.999981	0.644107
gene	AT3G28100	MSTRG.10584	0.0160897	0.0951523	0.999981	-5.95772
gene	AT2G29340	MSTRG.6741	5.84421	0.0953409	0.999981	2.54701
gene	AT1G28400	MSTRG.2157	0.376378	0.0954433	0.999981	-1.40974
gene	AT1G12750	MSTRG.1003	0.227683	0.0956825	0.999981	-2.1349
gene	AT5G13225	MSTRG.16208	0.0373278	0.0958143	0.999981	-4.74361
gene	AT5G43670	MSTRG.17893	2.2899	0.0962613	0.999981	1.19528
gene	AT5G60710	MSTRG.19206	2.72946	0.096493	0.999981	1.44861
gene	AT1G78200	MSTRG.5010	0.21146	0.0965425	0.999981	-2.24154
gene	AT3G55270	MSTRG.11595	1.31139	0.0966581	0.999981	0.391098
gene	AT3G52040	MSTRG.11307	0.252706	0.0966841	0.999981	-1.98447
gene	AT2G26350	MSTRG.6523	2.778	0.0969667	0.999981	1.47405
gene	AT2G26150	MSTRG.6493	14.6596	0.0969774	0.999981	3.87378
gene	AT1G78280	MSTRG.5019	2.04969	0.0974271	0.999981	1.0354
gene	AT3G04450	MSTRG.8606	29.2648	0.0974953	0.999981	4.8711
gene	AT3G03980	MSTRG.8573	2.0387	0.0975152	0.999981	1.02765
gene	AT5G51070	MSTRG.18478	2.77153	0.0976577	0.999981	1.47068
gene	AT4G39960	MSTRG.15219	0.458	0.0977561	0.999981	-1.12658
gene	AT3G10840	MSTRG.9158	0.664535	0.0977584	0.999981	-0.589583
gene	AT2G43465	MSTRG.7932	0.0163803	0.0977798	0.999981	-5.93189
gene	AT5G60360	MSTRG.19181	2.74367	0.097964	0.999981	1.45611
gene	AT3G20800	MSTRG.10026	3.90396	0.0981915	0.999981	1.96494
gene	AT1G53165	MSTRG.3202	0.653516	0.0982772	0.999981	-0.613705
gene	AT5G23430	MSTRG.16996	0.60636	0.0982938	0.999981	-0.721753
gene	AT5G06350	MSTRG.15699	0.531906	0.0983026	0.999981	-0.910757
gene	AT5G13710	MSTRG.16249	1.74344	0.0983189	0.999981	0.801933
gene	AT1G15215	MSTRG.1218	0.0850871	0.0984892	0.999981	-3.55492
gene	AT2G37630	MSTRG.7426	0.309102	0.0985404	0.999981	-1.69385
gene	AT2G25300	MSTRG.6438	0.498296	0.0986365	0.999981	-1.00493
gene	AT3G05230	MSTRG.8681	3.31452	0.0986879	0.999981	1.7288
gene	AT5G49710	MSTRG.18375	7.71537	0.0991506	0.999981	2.94773
gene	AT1G17170	MSTRG.1381	9.70093	0.0991821	0.999981	3.27812
gene	AT3G55130	MSTRG.11584	1.89005	0.0993115	0.999981	0.918421
gene	AT1G48360	MSTRG.2858	0.151743	0.0994015	0.999981	-2.7203
gene	AT5G64560	MSTRG.19520	0.48308	0.0994918	0.999981	-1.04966
gene	AT1G31860	MSTRG.2433	0.395928	0.0995206	0.999981	-1.33669
gene	AT3G52370	MSTRG.11342	0.403092	0.0995375	0.999981	-1.31082
gene	AT1G31710	MSTRG.2416	1.60541	0.0995837	0.999981	0.682938
gene	AT5G17600	MSTRG.16571	0.261304	0.0997807	0.999981	-1.9362
gene	AT1G62710	MSTRG.3771	0.184978	0.0998515	0.999981	-2.43457
gene	AT4G26630	MSTRG.14098	0.295813	0.100128	0.999981	-1.75724
gene	AT1G45231	MSTRG.2758	4.45524	0.100187	0.999981	2.1555
gene	AT4G37820	MSTRG.15036	0.477348	0.100448	0.999981	-1.06689
gene	AT3G44870	MSTRG.10809	0.661107	0.100459	0.999981	-0.597044
gene	AT4G04925	MSTRG.12618	5.78078	0.101358	0.999981	2.53126
gene	AT2G36885	MSTRG.7354	0.348378	0.101738	0.999981	-1.52127
gene	AT4G31430	MSTRG.14485	0.52297	0.101938	0.999981	-0.935201
gene	AT3G16420	MSTRG.9662	2.36298	0.101973	0.999981	1.24061
gene	AT2G04540	MSTRG.5471	2.71575	0.101991	0.999981	1.44135
gene	AT1G70740	MSTRG.4382	1.49679	0.102058	0.999981	0.581876
gene	AT5G11960	MSTRG.16136	2.76486	0.10207	0.999981	1.46721
gene	AT1G79670	MSTRG.5133	3.53285	0.102319	0.999981	1.82083
gene	AT3G13050	MSTRG.9342	2.86825	0.102356	0.999981	1.52017
gene	AT4G25910	MSTRG.14037	0.274283	0.102594	0.999981	-1.86626
gene	AT5G61760	MSTRG.19284	6.00395	0.102629	0.999981	2.58591
gene	AT4G15790	MSTRG.13231	0.573949	0.10276	0.999981	-0.801005
gene	AT1G72880	MSTRG.4554	0.817394	0.102821	0.999981	-0.290896
gene	AT3G61600	MSTRG.12091	2.16761	0.103212	0.999981	1.1161
gene	AT5G05230	MSTRG.15599	1.60189	0.103335	0.999981	0.679776
gene	AT5G14100	MSTRG.16289	1.59963	0.103428	0.999981	0.677736
gene	AT2G20635	MSTRG.6088	1.39509	0.103512	0.999981	0.480358
gene	AT1G20010	MSTRG.1605	1.85081	0.103513	0.999981	0.888158
gene	AT1G20810	MSTRG.1662	0.617422	0.103807	0.999981	-0.695672
gene	AT5G37600	MSTRG.17492	1.66115	0.104072	0.999981	0.732182
gene	AT3G04730	MSTRG.8628	3.27992	0.104083	0.999981	1.71366
gene	AT1G01060	MSTRG.6	107.723	0.104363	0.999981	6.75118
gene	AT2G26830	MSTRG.6560	0.393967	0.104568	0.999981	-1.34385
gene	AT1G76320	MSTRG.4838	1.59064	0.104731	0.999981	0.669606
gene	AT2G45790	MSTRG.8118	2.18787	0.10488	0.999981	1.12953
gene	AT3G18350	MSTRG.9817	9.556	0.104905	0.999981	3.25641
gene	AT4G13650	MSTRG.13044	2.28511	0.105155	0.999981	1.19226
gene	AT5G09230	MSTRG.15898	6.32467	0.105452	0.999981	2.66099
gene	AT1G75140	MSTRG.4744	0.00776086	0.105624	0.999981	-7.00957
gene	AT3G04140	MSTRG.8588	17.7624	0.105625	0.999981	4.15076
gene	AT1G71950	MSTRG.4476	5.69462	0.105637	0.999981	2.5096
gene	AT3G63140	MSTRG.12213	0.578707	0.105672	0.999981	-0.789095
gene	AT5G51720	MSTRG.18530	0.125975	0.10612	0.999981	-2.98879
gene	AT1G20070	MSTRG.1614	0.2384	0.106122	0.999981	-2.06854
gene	AT4G38545	MSTRG.15087	0.0897401	0.10613	0.999981	-3.4781
gene	AT1G61740	MSTRG.3701	2.19189	0.106276	0.999981	1.13217
gene	AT3G17710	MSTRG.9761	0.476371	0.1065	0.999981	-1.06984
gene	AT1G06960	MSTRG.501	0.361741	0.106527	0.999981	-1.46697
gene	AT3G59000	MSTRG.11887	6.53838	0.106544	0.999981	2.70893
gene	AT1G32380	MSTRG.2475	0.207731	0.106903	0.999981	-2.26721
gene	AT5G07990	MSTRG.15815	0.0543268	0.107231	0.999981	-4.20219
gene	AT2G02730	MSTRG.5362	0.274701	0.107241	0.999981	-1.86407
gene	AT5G43725	MSTRG.17898	3.03875	0.107269	0.999981	1.60348
gene	AT5G09740	MSTRG.15937	2.19847	0.107341	0.999981	1.1365
gene	AT4G11660	MSTRG.12899	0.609639	0.107357	0.999981	-0.713973
gene	AT5G13760	MSTRG.16256	2.11112	0.107572	0.999981	1.07801
gene	AT2G16510	MSTRG.5774	1.97638	0.107602	0.999981	0.982864
gene	AT5G03530	MSTRG.15464	0.398801	0.107833	0.999981	-1.32626
gene	AT3G42170	MSTRG.10710	1.86916	0.10784	0.999981	0.902392
gene	AT2G37110	MSTRG.7377	1.79373	0.10796	0.999981	0.842964
gene	AT5G15240	MSTRG.16382	4.23613	0.108187	0.999981	2.08275
gene	AT1G01350	MSTRG.32	0.831105	0.108192	0.999981	-0.266897
gene	AT1G71240	MSTRG.4423	0.438251	0.108544	0.999981	-1.19017
gene	ATCG01210	MSTRG.19897	3.78087	0.109532	0.999981	1.91872
gene	AT2G02950	MSTRG.5377	5.63016	0.109851	0.999981	2.49318
gene	AT1G70900	MSTRG.4397	2.22182	0.110489	0.999981	1.15174
gene	AT4G28400	MSTRG.14243	2.18616	0.110525	0.999981	1.1284
gene	AT3G03990	MSTRG.8576	3.75602	0.110626	0.999981	1.90921
gene	AT5G25840	MSTRG.17181	1.77432	0.110639	0.999981	0.82727
gene	AT1G31480	MSTRG.2407	0.77196	0.110719	0.999981	-0.373401
gene	AT1G80870	MSTRG.5230	0.468105	0.110912	0.999981	-1.0951
gene	AT1G80360	MSTRG.5187	0.648614	0.110964	0.999981	-0.624567
gene	AT1G36310	MSTRG.2661	0.57888	0.111009	0.999981	-0.788665
gene	AT3G01800	MSTRG.8387	0.301653	0.111251	0.999981	-1.72904
gene	AT2G26740	MSTRG.6552	2.02068	0.111271	0.999981	1.01484
gene	AT1G80930	MSTRG.5236	0.493728	0.111282	0.999981	-1.01821
gene	AT2G02040	MSTRG.5326	5.15446	0.111561	0.999981	2.36582
gene	AT2G23890	MSTRG.6334	0.39686	0.112519	0.999981	-1.3333
gene	ATCG00920	MSTRG.19863	3.72733	0.112631	0.999981	1.89814
gene	AT4G25225	MSTRG.13980	8.5723	0.11266	0.999981	3.09968
gene	AT5G19250	MSTRG.16719	0.687832	0.112809	0.999981	-0.539872
gene	AT1G53210	MSTRG.3206	3.287	0.112878	0.999981	1.71677
gene	AT2G18440	MSTRG.5921	0.520579	0.11297	0.999981	-0.941811
gene	AT1G78010	MSTRG.4989	0.412738	0.112976	0.999981	-1.2767
gene	AT2G11240.1	MSTRG.5618	0.307791	0.113269	0.999981	-1.69998
gene	AT2G04550	MSTRG.5472	2.40959	0.113301	0.999981	1.26879
gene	AT2G30110	MSTRG.6795	1.40041	0.113619	0.999981	0.485845
gene	AT3G09880	MSTRG.9073	0.493353	0.113647	0.999981	-1.01931
gene	AT3G61890	MSTRG.12116	7.919	0.11389	0.999981	2.98532
gene	AT1G13080	MSTRG.1029	0.215939	0.114014	0.999981	-2.2113
gene	AT1G69870	MSTRG.4315	2.93233	0.114035	0.999981	1.55205
gene	AT5G17250	MSTRG.16546	2.72	0.114053	0.999981	1.44361
gene	AT2G18410	MSTRG.5924	4.36668	0.114152	0.999981	2.12654
gene	AT3G54030	MSTRG.11486	0.614746	0.114163	0.999981	-0.701937
gene	AT1G12890	MSTRG.1016	0.046136	0.11424	0.999981	-4.43796
gene	AT3G01340	MSTRG.8339	2.34641	0.114303	0.999981	1.23045
gene	AT3G01510	MSTRG.8358	0.532182	0.114478	0.999981	-0.910008
gene	AT5G55580	MSTRG.18804	2.51144	0.114563	0.999981	1.32851
gene	AT4G24780	MSTRG.13945	1.40123	0.114774	0.999981	0.486693
gene	AT3G62150	MSTRG.12137	3.63797	0.11526	0.999981	1.86313
gene	AT5G61300	MSTRG.19250	1.87602	0.115452	0.999981	0.907672
gene	AT3G57430	MSTRG.11771	3.59604	0.11549	0.999981	1.84641
gene	AT5G62130	MSTRG.19311	0.0701043	0.115692	0.999981	-3.83435
gene	AT2G02390	MSTRG.5348	2.73761	0.115895	0.999981	1.45292
gene	AT1G72680	MSTRG.4536	1.76148	0.116058	0.999981	0.81679
gene	AT1G62790	MSTRG.3777	0.311791	0.116271	0.999981	-1.68135
gene	AT3G19240	MSTRG.9891	2.22124	0.116344	0.999981	1.15137
gene	AT5G11690	MSTRG.16111	3.17312	0.116374	0.999981	1.6659
gene	AT1G24490	MSTRG.1915	0.542046	0.116518	0.999981	-0.883512
gene	AT4G38540	MSTRG.15088	2.244	0.116646	0.999981	1.16607
gene	AT1G77550	MSTRG.4950	0.484159	0.116978	0.999981	-1.04645
gene	AT2G16860	MSTRG.5799	0.397684	0.117059	0.999981	-1.3303
gene	AT4G29590	MSTRG.14330	0.580654	0.117075	0.999981	-0.78425
gene	AT5G25220	MSTRG.17136	0.467883	0.117085	0.999981	-1.09578
gene	AT4G02080	MSTRG.12424	1.68835	0.11709	0.999981	0.755618
gene	AT4G00335	MSTRG.12271	0.245572	0.117102	0.999981	-2.02578
gene	AT4G27680	MSTRG.14186	0.504213	0.117106	0.999981	-0.987895
gene	AT4G00420	MSTRG.12278	0.672184	0.117155	0.999981	-0.573073
gene	AT4G33110	MSTRG.14637	0.610697	0.117447	0.999981	-0.711471
gene	AT2G02080	MSTRG.5330	0.454547	0.117604	0.999981	-1.1375
gene	AT3G10740	MSTRG.9151	2.09016	0.117766	0.999981	1.06362
gene	AT1G68370	MSTRG.4188	1.55749	0.117845	0.999981	0.639221
gene	AT4G14740	MSTRG.13144	0.585392	0.117906	0.999981	-0.772526
gene	AT2G16900	MSTRG.5801	0.476898	0.117993	0.999981	-1.06825
gene	AT1G72416	MSTRG.4507	9.88078	0.118014	0.999981	3.30462
gene	AT3G06960	MSTRG.8859	0.572351	0.118016	0.999981	-0.805029
gene	AT4G19860	MSTRG.13572	3.72795	0.118017	0.999981	1.89838
gene	AT4G26000	MSTRG.14043	2.02814	0.118284	0.999981	1.02016
gene	AT1G72480	MSTRG.4517	1.95794	0.11831	0.999981	0.969337
gene	AT1G54520	MSTRG.3318	0.537147	0.118368	0.999981	-0.896612
gene	AT1G22920	MSTRG.1815	1.99486	0.118476	0.999981	0.996285
gene	AT5G43745	MSTRG.17899	0.516251	0.118737	0.999981	-0.953857
gene	AT4G30790	MSTRG.14423	2.45187	0.118805	0.999981	1.29388
gene	AT5G09810	MSTRG.15940	1.65102	0.11881	0.999981	0.72336
gene	AT1G01920	MSTRG.73	0.157247	0.1189	0.999981	-2.6689
gene	AT3G02630	MSTRG.8458	1.99249	0.119025	0.999981	0.994572
gene	AT5G17050	MSTRG.16533	0.221321	0.119047	0.999981	-2.17579
gene	AT3G53670	MSTRG.11455	1.60911	0.119078	0.999981	0.686265
gene	AT3G63190	MSTRG.12218	0.541833	0.119291	0.999981	-0.884081
gene	AT2G17320	MSTRG.5832	0.418401	0.119696	0.999981	-1.25704
gene	AT4G00310	MSTRG.12269	0.206238	0.11975	0.999981	-2.27762
gene	AT5G39570	MSTRG.17598	0.568982	0.120162	0.999981	-0.813544
gene	AT1G13930	MSTRG.1090	3.29908	0.120282	0.999981	1.72207
gene	AT1G80680	MSTRG.5213	1.61026	0.120516	0.999981	0.687294
gene	AT3G07440	MSTRG.8907	0.483132	0.120777	0.999981	-1.04951
gene	AT1G19010	MSTRG.1530	0.457145	0.120973	0.999981	-1.12928
gene	AT1G69890	MSTRG.4318	7.10217	0.121064	0.999981	2.82826
gene	AT5G20300	MSTRG.16812	0.571661	0.121124	0.999981	-0.806768
gene	AT3G13560	MSTRG.9398	2.42959	0.121201	0.999981	1.28071
gene	AT2G32250	MSTRG.6966	0.424365	0.121234	0.999981	-1.23662
gene	AT1G15420	MSTRG.1237	0.312115	0.121275	0.999981	-1.67985
gene	AT5G51550	MSTRG.18515	2.0473	0.121343	0.999981	1.03372
gene	AT1G60420	MSTRG.3598	1.97363	0.121425	0.999981	0.980849
gene	AT4G27900	MSTRG.14204	1.65913	0.121498	0.999981	0.730423
gene	AT1G73590	MSTRG.4608	0.536361	0.121561	0.999981	-0.898723
gene	AT1G70890	MSTRG.4394	2.49577	0.121662	0.999981	1.31949
gene	AT3G03900	MSTRG.8568	0.284329	0.121838	0.999981	-1.81437
gene	AT1G63290	MSTRG.3817	0.221451	0.122076	0.999981	-2.17494
gene	AT5G09400	MSTRG.15912	1.7168	0.122127	0.999981	0.779723
gene	AT3G55640	MSTRG.11628	0.262802	0.122265	0.999981	-1.92795
gene	AT1G76680	MSTRG.4869	4.91751	0.122418	0.999981	2.29793
gene	AT1G20300	MSTRG.1625	0.413843	0.122558	0.999981	-1.27284
gene	AT5G67180	MSTRG.19762	0.512739	0.12274	0.999981	-0.963704
gene	AT4G26690	MSTRG.14105	1.74989	0.122837	0.999981	0.807266
gene	AT1G49360	MSTRG.2922	0.0609447	0.122973	0.999981	-4.03636
gene	AT4G10170	MSTRG.12798	3.38671	0.122981	0.999981	1.75988
gene	AT5G46270	MSTRG.18106	2.52215	0.123013	0.999981	1.33466
gene	AT4G05320	MSTRG.12647	2.16284	0.123064	0.999981	1.11292
gene	AT2G24390	MSTRG.6372	0.0330902	0.12326	0.999981	-4.91745
gene	AT1G70830	MSTRG.4392	1.94291	0.123294	0.999981	0.95822
gene	AT4G01037	MSTRG.12336	0.592285	0.12341	0.999981	-0.755636
gene	AT1G69580	MSTRG.4290	0.526632	0.123428	0.999981	-0.925132
gene	AT5G48620	MSTRG.18289	2.08882	0.1235	0.999981	1.06269
gene	AT1G15030	MSTRG.1198	0.44242	0.123506	0.999981	-1.17651
gene	AT5G52060	MSTRG.18555	0.539048	0.123654	0.999981	-0.891513
gene	AT1G76550	MSTRG.4857	0.666226	0.123666	0.999981	-0.585916
gene	AT5G22360	MSTRG.16915	2.22102	0.123726	0.999981	1.15122
gene	AT2G26000	MSTRG.6486	3.09103	0.123933	0.999981	1.62809
gene	AT5G05890	MSTRG.15655	2.74212	0.123952	0.999981	1.45529
gene	AT1G65020	MSTRG.3949	1.55179	0.124071	0.999981	0.633936
gene	AT2G41460	MSTRG.7763	0.650038	0.12412	0.999981	-0.621404
gene	AT2G36790	MSTRG.7343	16.6237	0.124202	0.999981	4.05517
gene	AT1G67690	MSTRG.4131	0.297921	0.124347	0.999981	-1.747
gene	AT2G23120	MSTRG.6280	0.422152	0.124575	0.999981	-1.24416
gene	AT5G62990	MSTRG.19377	1.75419	0.124618	0.999981	0.810805
gene	AT3G58830	MSTRG.11878	0.35736	0.124651	0.999981	-1.48455
gene	AT1G34200	MSTRG.2590	2.40982	0.124671	0.999981	1.26892
gene	AT1G72440	MSTRG.4514	0.483456	0.124741	0.999981	-1.04854
gene	AT4G01593	MSTRG.12380	0.453146	0.124779	0.999981	-1.14195
gene	AT3G43955.1	MSTRG.10755	1.31102	0.125102	0.999981	0.390691
gene	AT4G10120	MSTRG.12793	1.82444	0.125218	0.999981	0.867456
gene	AT1G28340	MSTRG.2152	0.831816	0.125238	0.999981	-0.265664
gene	AT3G51550	MSTRG.11268	1.87761	0.125281	0.999981	0.908895
gene	AT5G36290	MSTRG.17448	1.94456	0.125384	0.999981	0.959444
gene	AT1G66910	MSTRG.4066	10.3476	0.12551	0.999981	3.37123
gene	AT5G23490	MSTRG.17004	1.67424	0.125518	0.999981	0.743503
gene	AT4G38620	MSTRG.15099	0.484729	0.125537	0.999981	-1.04475
gene	AT1G18040	MSTRG.1453	0.483614	0.125574	0.999981	-1.04807
gene	AT1G76900	MSTRG.4891	2.99867	0.125668	0.999981	1.58432
gene	AT1G68820	MSTRG.4228	0.511381	0.125688	0.999981	-0.96753
gene	AT1G55730	MSTRG.3405	0.462596	0.125717	0.999981	-1.11217
gene	AT1G69380	MSTRG.4272	0.280753	0.125889	0.999981	-1.83263
gene	AT4G22513	MSTRG.13757	0.0467238	0.12589	0.999981	-4.4197
gene	AT5G61390	MSTRG.19258	1.854	0.126135	0.999981	0.890639
gene	AT1G16540	MSTRG.1330	0.590398	0.126265	0.999981	-0.76024
gene	AT5G65140	MSTRG.19578	0.513763	0.126326	0.999981	-0.960825
gene	AT5G57120	MSTRG.18922	0.369314	0.126378	0.999981	-1.43708
gene	AT1G56110	MSTRG.3438	0.357843	0.126459	0.999981	-1.4826
gene	AT5G57300	MSTRG.18938	0.433985	0.126479	0.999981	-1.20428
gene	AT3G16640	MSTRG.9678	2.91011	0.126498	0.999981	1.54108
gene	AT3G15340	MSTRG.9561	10.5266	0.126558	0.999981	3.39597
gene	AT3G63000	MSTRG.12200	1.67755	0.126625	0.999981	0.746359
gene	AT4G25650	MSTRG.14012	0.55109	0.126933	0.999981	-0.85964
gene	AT5G47660	MSTRG.18211	0.371274	0.127085	0.999981	-1.42944
gene	AT4G13210	MSTRG.13003	29.6865	0.12726	0.999981	4.89174
gene	AT5G40490	MSTRG.17660	0.474815	0.127357	0.999981	-1.07456
gene	AT1G79340	MSTRG.5105	1.37307	0.127448	0.999981	0.457407
gene	AT5G13330	MSTRG.16220	0.307624	0.12749	0.999981	-1.70076
gene	AT1G78100	MSTRG.5000	2.41397	0.127511	0.999981	1.27141
gene	AT2G36810	MSTRG.7345	0.527978	0.127531	0.999981	-0.921451
gene	AT3G52565	MSTRG.11360	6.68869	0.127673	0.999981	2.74172
gene	AT2G40810	MSTRG.7704	19.7948	0.127841	0.999981	4.30705
gene	AT3G54990	MSTRG.11571	0.256634	0.127917	0.999981	-1.96222
gene	AT3G21770	MSTRG.10106	3.25577	0.127947	0.999981	1.703
gene	AT3G14000	MSTRG.9446	0.494382	0.128168	0.999981	-1.0163
gene	AT4G15110	MSTRG.13179	0.633399	0.128515	0.999981	-0.658813
gene	AT5G18490	MSTRG.16647	4.02928	0.128549	0.999981	2.01052
gene	AT1G77122	MSTRG.4910	0.444125	0.128614	0.999981	-1.17096
gene	AT2G21160	MSTRG.6133	1.62946	0.128618	0.999981	0.704393
gene	AT3G32980	MSTRG.10699	2.38019	0.128628	0.999981	1.25107
gene	AT2G26550	MSTRG.6534	0.577536	0.128693	0.999981	-0.792018
gene	AT2G37585	MSTRG.7422	0.530247	0.128733	0.999981	-0.915263
gene	AT1G05010	MSTRG.336	5.12181	0.128946	0.999981	2.35665
gene	AT4G01870	MSTRG.12401	4.1522	0.128999	0.999981	2.05388
gene	AT1G54370	MSTRG.3310	0.583882	0.129009	0.999981	-0.776252
gene	AT4G31850	MSTRG.14519	1.89788	0.129059	0.999981	0.924392
gene	AT5G67540	MSTRG.19800	2.60272	0.12922	0.999981	1.38002
gene	AT5G41920	MSTRG.17762	3.03183	0.129269	0.999981	1.60019
gene	AT1G74230	MSTRG.4663	0.480206	0.129384	0.999981	-1.05828
gene	AT5G26610	MSTRG.17227	0.57428	0.129385	0.999981	-0.800173
gene	AT3G14010	MSTRG.9448	0.536058	0.129467	0.999981	-0.899538
gene	AT3G05530	MSTRG.8707	1.48913	0.129468	0.999981	0.574474
gene	#N/D	AT1G19550	64.3868	0.129626	0.999981	6.00869
gene	AT2G46630	MSTRG.8195	1382.99	0.129626	0.999981	10.4336
gene	AT2G37480	MSTRG.7411	2.0365	0.129662	0.999981	1.02609
gene	AT1G29170	MSTRG.2222	0.257596	0.129674	0.999981	-1.95682
gene	AT3G24660	MSTRG.10312	0.554677	0.129742	0.999981	-0.85028
gene	AT2G40340	MSTRG.7663	8.43434	0.129881	0.999981	3.07628
gene	AT1G78380	MSTRG.5024	1.94641	0.129979	0.999981	0.960815
gene	AT3G02840	MSTRG.8480	3.99577	0.130016	0.999981	1.99847
gene	AT3G49240	MSTRG.11092	0.465716	0.130137	0.999981	-1.10248
gene	AT5G35930	MSTRG.17427	0.0327994	0.130267	0.999981	-4.93019
gene	AT5G55810	MSTRG.18824	76.3355	0.13038	0.999981	6.25428
gene	AT1G29260	MSTRG.2227	2.08844	0.130468	0.999981	1.06243
gene	AT1G72310	MSTRG.4503	2.09844	0.130873	0.999981	1.06932
gene	AT2G22240	MSTRG.6204	2.28456	0.13094	0.999981	1.19192
gene	ATMG00020	MSTRG.19903	3.80289	0.131258	0.999981	1.9271
gene	AT1G63500	MSTRG.3833	2.10857	0.131445	0.999981	1.07627
gene	AT5G03610	MSTRG.15466	1.9333	0.131494	0.999981	0.951065
gene	AT5G12840	MSTRG.16178	0.446913	0.131611	0.999981	-1.16193
gene	AT5G40450	MSTRG.17656	5.34361	0.13166	0.999981	2.41782
gene	AT2G22190	MSTRG.6201	0.429894	0.131715	0.999981	-1.21795
gene	AT5G47180	MSTRG.18171	0.374112	0.131745	0.999981	-1.41846
gene	AT3G59350	MSTRG.11916	4.11471	0.131958	0.999981	2.04079
gene	AT2G24060	MSTRG.6349	0.530493	0.131997	0.999981	-0.914595
gene	AT1G76780	MSTRG.4878	0.029178	0.132041	0.999981	-5.09898
gene	AT3G56800	MSTRG.11716	1.71189	0.132503	0.999981	0.775592
gene	AT4G11090	MSTRG.12855	2.38451	0.132517	0.999981	1.25369
gene	AT1G17680	MSTRG.1427	2.22829	0.132522	0.999981	1.15594
gene	AT2G22260	MSTRG.6207	6.71633	0.132698	0.999981	2.74767
gene	AT1G22070	MSTRG.1754	1.59677	0.132986	0.999981	0.675153
gene	AT5G08535	MSTRG.15872	0.266254	0.133019	0.999981	-1.90913
gene	AT1G17330	MSTRG.1396	1.36435	0.133199	0.999981	0.44821
gene	AT5G15870	MSTRG.16433	2.00982	0.133242	0.999981	1.00707
gene	AT5G60030	MSTRG.19156	0.120468	0.133257	0.999981	-3.05328
gene	AT2G46590	MSTRG.8190	0.265911	0.133443	0.999981	-1.91098
gene	AT3G48350	MSTRG.11025	2.88106	0.133513	0.999981	1.5266
gene	AT5G52840	MSTRG.18605	0.402514	0.13359	0.999981	-1.31289
gene	AT4G02140	MSTRG.12429	0.485255	0.133916	0.999981	-1.04318
gene	AT2G40610	MSTRG.7685	2.77235	0.133928	0.999981	1.47111
gene	AT4G13350	MSTRG.13018	1.14575	0.134046	0.999981	0.196293
gene	AT5G58470	MSTRG.19032	0.411163	0.134076	0.999981	-1.28222
gene	AT1G76440	MSTRG.4848	32.0718	0.134337	0.999981	5.00323
gene	AT5G41800	MSTRG.17755	0.307077	0.134589	0.999981	-1.70333
gene	AT1G30070	MSTRG.2300	2.26121	0.134683	0.999981	1.17709
gene	AT4G21990	MSTRG.13720	4.33741	0.134685	0.999981	2.11683
gene	AT1G52370	MSTRG.3136	0.26471	0.134745	0.999981	-1.91752
gene	AT1G31930	MSTRG.2442	0.539964	0.134753	0.999981	-0.889065
gene	AT1G13880	MSTRG.1088	1.52042	0.134754	0.999981	0.604466
gene	AT1G79060	MSTRG.5079	1.52097	0.134938	0.999981	0.604992
gene	AT3G25020	MSTRG.10335	2.01677	0.134961	0.999981	1.01205
gene	AT5G24500	MSTRG.17086	1.48473	0.134996	0.999981	0.570201
gene	AT5G35320	MSTRG.17392	3.83157	0.135092	0.999981	1.93794
gene	AT1G04750	MSTRG.309	1.70718	0.135237	0.999981	0.771613
gene	AT5G16870	MSTRG.16525	0.406957	0.135506	0.999981	-1.29705
gene	AT1G06100	MSTRG.431	1.40022	0.135534	0.999981	0.485657
gene	AT5G20620	MSTRG.16829	1.79335	0.135626	0.999981	0.842656
gene	AT5G24460	MSTRG.17082	1.41769	0.135641	0.999981	0.503542
gene	AT5G23235	MSTRG.16975	4.67433	0.135883	0.999981	2.22476
gene	AT5G59330	MSTRG.19096	0.11615	0.136163	0.999981	-3.10594
gene	AT5G64070	MSTRG.19471	0.611187	0.13618	0.999981	-0.710313
gene	AT3G61480	MSTRG.12081	0.608697	0.136188	0.999981	-0.716203
gene	AT4G24480	MSTRG.13919	0.341571	0.136232	0.999981	-1.54974
gene	AT5G64330	MSTRG.19496	0.63776	0.136269	0.999981	-0.648915
gene	AT1G48110	MSTRG.2836	1.47069	0.136308	0.999981	0.55649
gene	AT4G26270	MSTRG.14069	2.68309	0.136378	0.999981	1.4239
gene	AT3G07030	MSTRG.8865	0.254095	0.136437	0.999981	-1.97656
gene	AT5G07080	MSTRG.15754	17.8077	0.136466	0.999981	4.15443
gene	AT5G23580	MSTRG.17008	0.488267	0.136661	0.999981	-1.03426
gene	AT3G17670	MSTRG.9756	0.236521	0.136691	0.999981	-2.07996
gene	AT2G25720	MSTRG.6465	0.183763	0.136803	0.999981	-2.44408
gene	AT1G66430	MSTRG.4036	0.501131	0.136825	0.999981	-0.99674
gene	AT2G36360	MSTRG.7310	1.85135	0.136964	0.999981	0.888577
gene	AT1G65060	MSTRG.3947	0.207587	0.136975	0.999981	-2.26821
gene	AT2G22730	MSTRG.6247	4.20231	0.137149	0.999981	2.07118
gene	AT4G22880	MSTRG.13791	0.0872479	0.137221	0.999981	-3.51874
gene	AT5G19980	MSTRG.16783	0.477867	0.137381	0.999981	-1.06532
gene	AT3G26340	MSTRG.10430	1.36435	0.13743	0.999981	0.448213
gene	AT5G22110	MSTRG.16899	0.662144	0.137698	0.999981	-0.594784
gene	AT1G52280	MSTRG.3126	0.478923	0.137874	0.999981	-1.06213
gene	AT5G21070	MSTRG.16867	1.95115	0.138528	0.999981	0.964324
gene	AT1G79990	MSTRG.5160	0.668014	0.138644	0.999981	-0.582049
gene	AT3G06410	MSTRG.8798	0.527508	0.138972	0.999981	-0.922734
gene	AT1G77020	MSTRG.4906	0.370168	0.139281	0.999981	-1.43375
gene	AT1G56000	MSTRG.3430	0.434774	0.139596	0.999981	-1.20166
gene	AT4G33150	MSTRG.14640	1.54117	0.139649	0.999981	0.624022
gene	AT2G34660	MSTRG.7168	0.416018	0.139888	0.999981	-1.26528
gene	AT5G41740	MSTRG.17751	3.16496	0.139908	0.999981	1.66219
gene	AT5G52240	MSTRG.18566	2.53354	0.139918	0.999981	1.34115
gene	AT1G07170	MSTRG.520	10.8923	0.139973	0.999981	3.44523
gene	AT5G14210	MSTRG.16297	0.558363	0.140126	0.999981	-0.840724
gene	AT2G32480	MSTRG.6985	1.69725	0.140456	0.999981	0.763195
gene	AT3G50950	MSTRG.11216	2.85229	0.140688	0.999981	1.51212
gene	AT2G27490	MSTRG.6612	9.9368	0.140691	0.999981	3.31278
gene	AT4G39040	MSTRG.15136	0.389639	0.140706	0.999981	-1.35979
gene	AT2G46890	MSTRG.8218	1.88705	0.140908	0.999981	0.916134
gene	AT4G38060	MSTRG.15054	2.89664	0.141017	0.999981	1.53438
gene	AT1G18600	MSTRG.1499	4.18609	0.141117	0.999981	2.0656
gene	AT5G17990	MSTRG.16599	0.488704	0.141118	0.999981	-1.03297
gene	AT3G59080	MSTRG.11897	1.83702	0.141195	0.999981	0.877365
gene	AT1G43770	MSTRG.2705	0.516438	0.141269	0.999981	-0.953334
gene	AT3G23490	MSTRG.10227	2.09962	0.141289	0.999981	1.07013
gene	AT5G11242	MSTRG.16074	3.13584	0.141484	0.999981	1.64885
gene	AT5G21326	MSTRG.16876	1.65069	0.141557	0.999981	0.723073
gene	AT5G07340	MSTRG.15775	0.574065	0.141669	0.999981	-0.800714
gene	AT3G07170	MSTRG.8878	0.460514	0.141709	0.999981	-1.11868
gene	AT4G17270	MSTRG.13373	0.679976	0.14204	0.999981	-0.556444
gene	AT1G14150	MSTRG.1112	0.750338	0.142185	0.999981	-0.414388
gene	AT1G10900	MSTRG.853	0.546343	0.142451	0.999981	-0.87212
gene	AT3G09750	MSTRG.9061	1.51081	0.142674	0.999981	0.595324
gene	AT3G13240	MSTRG.9365	5.72868	0.142707	0.999981	2.5182
gene	AT1G08460	MSTRG.632	2.09164	0.142855	0.999981	1.06463
gene	AT4G15475	MSTRG.13204	3.18991	0.143048	0.999981	1.67352
gene	AT4G29040	MSTRG.14290	1.83284	0.143051	0.999981	0.874077
gene	AT1G74453	MSTRG.4685	0.302244	0.143092	0.999981	-1.72622
gene	AT3G23540	MSTRG.10229	0.569827	0.143466	0.999981	-0.811405
gene	AT5G43470	MSTRG.17885	2.25394	0.143477	0.999981	1.17245
gene	AT2G17033	MSTRG.5812	0.687575	0.143478	0.999981	-0.540412
gene	AT3G56950	MSTRG.11731	3.99342	0.143598	0.999981	1.99762
gene	AT1G69530	MSTRG.4282	2.18115	0.143623	0.999981	1.12509
gene	AT1G50730	MSTRG.3033	0.324185	0.14375	0.999981	-1.62511
gene	AT1G53300	MSTRG.3217	0.627791	0.143829	0.999981	-0.671643
gene	AT3G24440	MSTRG.10292	0.581559	0.144047	0.999981	-0.782002
gene	AT5G07630	MSTRG.15792	0.541229	0.144305	0.999981	-0.885689
gene	AT2G14835	MSTRG.5696	1.55381	0.144326	0.999981	0.635807
gene	AT3G13450	MSTRG.9389	2.24473	0.144351	0.999981	1.16654
gene	AT2G17250	MSTRG.5825	0.331821	0.144373	0.999981	-1.59152
gene	AT3G51240	MSTRG.11239	0.0668295	0.144373	0.999981	-3.90337
gene	AT3G11270	MSTRG.9190	1.66455	0.144695	0.999981	0.735133
gene	AT2G01010	MSTRG.5242	4.08099	0.144904	0.999981	2.02892
gene	AT3G19650	MSTRG.9925	0.294096	0.144909	0.999981	-1.76564
gene	AT1G48210	MSTRG.2844	2.31148	0.144997	0.999981	1.20882
gene	AT4G02530	MSTRG.12461	0.3815	0.145106	0.999981	-1.39025
gene	AT5G13740	MSTRG.16255	0.574447	0.145199	0.999981	-0.799755
gene	AT4G25200	MSTRG.13977	3.17104	0.145242	0.999981	1.66496
gene	AT2G41870	MSTRG.7797	0.323786	0.145272	0.999981	-1.62689
gene	AT3G26680	MSTRG.10460	1.54798	0.145356	0.999981	0.630383
gene	AT1G15830	MSTRG.1264	0.183911	0.145428	0.999981	-2.44292
gene	AT4G10430	MSTRG.12813	0.796192	0.145719	0.999981	-0.328812
gene	AT1G65220	MSTRG.3962	1.45762	0.145758	0.999981	0.543615
gene	AT2G45620	MSTRG.8102	1.24239	0.146011	0.999981	0.313113
gene	AT4G27740	MSTRG.14192	3.7414	0.146386	0.999981	1.90358
gene	AT5G20040	MSTRG.16787	0.515308	0.146451	0.999981	-0.956492
gene	AT1G25175	MSTRG.1950	0.585873	0.146529	0.999981	-0.77134
gene	AT4G23270	MSTRG.13820	1.50892	0.146592	0.999981	0.593517
gene	AT1G14210	MSTRG.1119	3.70443	0.146738	0.999981	1.88925
gene	AT4G16845	MSTRG.13332	2.87859	0.147037	0.999981	1.52536
gene	AT1G10320	MSTRG.802	0.375302	0.147165	0.999981	-1.41388
gene	AT1G53540	MSTRG.3234	57.3035	0.147229	0.999981	5.84055
gene	AT4G29680	MSTRG.14334	2.55163	0.147288	0.999981	1.35142
gene	AT3G07470	MSTRG.8909	2.18617	0.147302	0.999981	1.12841
gene	AT3G17160	MSTRG.9720	0.417308	0.147327	0.999981	-1.26081
gene	AT3G55850	MSTRG.11643	0.481731	0.147418	0.999981	-1.0537
gene	AT5G18460	MSTRG.16643	0.547203	0.147426	0.999981	-0.869852
gene	AT1G62380	MSTRG.3746	1.72456	0.147629	0.999981	0.786232
gene	AT2G34510	MSTRG.7155	1.38216	0.147635	0.999981	0.466925
gene	AT3G10380	MSTRG.9117	1.84032	0.147828	0.999981	0.879957
gene	AT1G64880	MSTRG.3936	0.476729	0.14785	0.999981	-1.06876
gene	AT5G50800	MSTRG.18455	0.22614	0.148008	0.999981	-2.14471
gene	AT1G64470	MSTRG.3899	4.1038	0.14807	0.999981	2.03696
gene	AT3G04400	MSTRG.8600	1.41289	0.14818	0.999981	0.498653
gene	AT1G47640	MSTRG.2812	2.15997	0.148515	0.999981	1.11101
gene	AT5G47830	MSTRG.18227	3.06253	0.148547	0.999981	1.61472
gene	AT3G07460	MSTRG.8908	1.9912	0.148558	0.999981	0.993635
gene	AT5G19460	MSTRG.16738	0.662769	0.148677	0.999981	-0.593422
gene	AT2G24590	MSTRG.6388	0.613413	0.14891	0.999981	-0.705069
gene	AT1G64150	MSTRG.3875	0.438477	0.148914	0.999981	-1.18943
gene	AT4G33260	MSTRG.14649	0.366601	0.149205	0.999981	-1.44772
gene	AT1G04000	MSTRG.249	2.95009	0.149584	0.999981	1.56076
gene	AT5G48570	MSTRG.18284	5.53569	0.149601	0.999981	2.46876
gene	AT1G14620	MSTRG.1157	0.431405	0.149662	0.999981	-1.21289
gene	AT1G66940	MSTRG.4068	2.49572	0.149704	0.999981	1.31946
gene	AT3G19360	MSTRG.9900	0.0352256	0.149774	0.999981	-4.82723
gene	AT2G15860	MSTRG.5744	0.789582	0.149897	0.999981	-0.340838
gene	AT5G05550	MSTRG.15625	0.545086	0.14998	0.999981	-0.875444
gene	AT4G19810	MSTRG.13566	3.1665	0.150078	0.999981	1.66289
gene	AT2G26030	MSTRG.6499	0.289133	0.150258	0.999981	-1.7902
gene	AT2G03980	MSTRG.5440	2.84948	0.150408	0.999981	1.5107
gene	AT4G33945	MSTRG.14704	0.661192	0.15044	0.999981	-0.596859
gene	AT2G17200	MSTRG.5821	2.00437	0.150811	0.999981	1.00315
gene	AT5G18610	MSTRG.16658	0.488872	0.150877	0.999981	-1.03247
gene	AT4G29940	MSTRG.14356	0.344988	0.150926	0.999981	-1.53538
gene	AT5G05270	MSTRG.15601	0.288924	0.151341	0.999981	-1.79124
gene	AT2G37690	MSTRG.7432	0.350948	0.15141	0.999981	-1.51067
gene	AT5G53930	MSTRG.18688	0.508516	0.151637	0.999981	-0.975636
gene	AT4G34920	MSTRG.14792	2.84915	0.151698	0.999981	1.51053
gene	AT5G04720	MSTRG.15558	3.38884	0.151739	0.999981	1.76079
gene	AT4G07825	MSTRG.12676	1.6213	0.151797	0.999981	0.697147
gene	AT4G36250	MSTRG.14905	0.66962	0.151814	0.999981	-0.578585
gene	AT3G12630	MSTRG.9305	2.37478	0.151931	0.999981	1.24779
gene	AT1G01650	MSTRG.57	0.654653	0.152053	0.999981	-0.611198
gene	AT1G13920	MSTRG.1093	0.0668753	0.152157	0.999981	-3.90238
gene	AT4G34660	MSTRG.14770	0.478992	0.152161	0.999981	-1.06193
gene	AT1G65860	MSTRG.4000	0.58804	0.152328	0.999981	-0.766014
gene	AT3G14580	MSTRG.9499	4.91435	0.152383	0.999981	2.297
gene	AT5G14060	MSTRG.16285	0.660657	0.152444	0.999981	-0.598026
gene	AT3G29350	MSTRG.10664	2.2659	0.15252	0.999981	1.18008
gene	AT1G73066	MSTRG.4566	1.55633	0.1526	0.999981	0.638144
gene	AT4G00480	MSTRG.12281	0.396604	0.152617	0.999981	-1.33423
gene	AT1G71020	MSTRG.4405	2.83731	0.152705	0.999981	1.50453
gene	AT3G55610	MSTRG.11625	0.616855	0.152717	0.999981	-0.696997
gene	AT5G67320	MSTRG.19776	0.683951	0.152722	0.999981	-0.548035
gene	AT1G60525	MSTRG.3606	0.257133	0.152813	0.999981	-1.95941
gene	AT5G19850	MSTRG.16770	0.185585	0.152924	0.999981	-2.42985
gene	AT3G62660	MSTRG.12175	2.31539	0.153297	0.999981	1.21125
gene	AT5G58370	MSTRG.19024	0.788778	0.153346	0.999981	-0.34231
gene	AT3G55760	MSTRG.11637	0.32681	0.153346	0.999981	-1.61348
gene	AT2G10950	MSTRG.5612	0.535099	0.153472	0.999981	-0.902122
gene	AT1G43900	MSTRG.2712	0.696116	0.153482	0.999981	-0.522601
gene	AT5G24810	MSTRG.17106	0.672588	0.153583	0.999981	-0.572204
gene	AT5G37350	MSTRG.17477	0.34686	0.153641	0.999981	-1.52758
gene	AT5G44320	MSTRG.17953	1.74782	0.153699	0.999981	0.805556
gene	AT3G51530	MSTRG.11267	8.25177	0.153924	0.999981	3.0447
gene	AT5G57270	MSTRG.18935	2.12994	0.153961	0.999981	1.09081
gene	AT1G19670	MSTRG.1576	1.9141	0.154131	0.999981	0.936662
gene	AT3G15360	MSTRG.9571	1.6065	0.154208	0.999981	0.683917
gene	AT1G09070	MSTRG.683	2.27665	0.15424	0.999981	1.18691
gene	AT5G61030	MSTRG.19232	0.290109	0.154332	0.999981	-1.78533
gene	AT1G71090	MSTRG.4411	2.81753	0.15442	0.999981	1.49443
gene	AT5G01215	MSTRG.15253	0.00109607	0.154471	0.999981	-9.83345
gene	AT2G18915	MSTRG.5955	2.31569	0.15455	0.999981	1.21144
gene	AT4G38280	MSTRG.15072	0.410478	0.15466	0.999981	-1.28462
gene	AT1G31970	MSTRG.2447	0.555492	0.154789	0.999981	-0.848162
gene	AT3G23550	MSTRG.10230	2.73804	0.154997	0.999981	1.45314
gene	AT2G20980	MSTRG.6121	0.497144	0.155061	0.999981	-1.00826
gene	AT2G23340	MSTRG.6294	0.351403	0.155135	0.999981	-1.5088
gene	AT5G56250	MSTRG.18858	0.297766	0.155335	0.999981	-1.74775
gene	AT5G11330	MSTRG.16081	2.08941	0.155465	0.999981	1.06309
gene	AT3G27990	MSTRG.10575	0.388618	0.155472	0.999981	-1.36357
gene	AT3G57340	MSTRG.11764	1.80864	0.155534	0.999981	0.854904
gene	AT5G01830	MSTRG.15311	0.322151	0.155825	0.999981	-1.63419
gene	AT3G20550	MSTRG.10008	0.442018	0.155947	0.999981	-1.17782
gene	AT2G17270	MSTRG.5828	0.248371	0.156032	0.999981	-2.00943
gene	AT5G48150	MSTRG.18251	1.53999	0.156727	0.999981	0.622919
gene	AT1G25400	MSTRG.1966	10.9469	0.15673	0.999981	3.45245
gene	AT3G22370	MSTRG.10145	2.21885	0.156828	0.999981	1.14981
gene	AT5G53000	MSTRG.18623	0.613343	0.156913	0.999981	-0.705234
gene	AT1G65320	MSTRG.3972	2.36665	0.156942	0.999981	1.24285
gene	AT4G23895	MSTRG.13867	0.649303	0.157016	0.999981	-0.623036
gene	AT1G16030	MSTRG.1287	8.56409	0.157079	0.999981	3.0983
gene	AT3G24840	MSTRG.10324	0.0485341	0.157282	0.999981	-4.36486
gene	AT4G37040	MSTRG.14967	1.27382	0.157328	0.999981	0.349156
gene	AT1G64760	MSTRG.3928	0.511776	0.157446	0.999981	-0.966416
gene	AT1G65390	MSTRG.3975	7.22992	0.157473	0.999981	2.85398
gene	AT3G56860	MSTRG.11727	0.689235	0.157592	0.999981	-0.536933
gene	AT1G65790	MSTRG.3995	2.10156	0.157666	0.999981	1.07146
gene	AT5G40060	MSTRG.17627	3.25161	0.157708	0.999981	1.70116
gene	AT1G34340	MSTRG.2600	0.700015	0.158027	0.999981	-0.514542
gene	AT4G11320	MSTRG.12876	2.15576	0.158048	0.999981	1.1082
gene	AT5G66510	MSTRG.19704	0.714937	0.158085	0.999981	-0.484112
gene	AT5G11420	MSTRG.16089	2.27853	0.158199	0.999981	1.1881
gene	AT5G63030	MSTRG.19383	3.78331	0.158265	0.999981	1.91965
gene	AT1G31920	MSTRG.2441	1.52435	0.158386	0.999981	0.60819
gene	AT2G44440	MSTRG.8013	0.330537	0.158435	0.999981	-1.59712
gene	AT5G42900	MSTRG.17846	14.6919	0.158601	0.999981	3.87695
gene	AT3G44190	MSTRG.10765	1.43645	0.158689	0.999981	0.522504
gene	AT3G26890	MSTRG.10483	1.49006	0.158937	0.999981	0.575366
gene	AT1G10410	MSTRG.806	0.582748	0.159119	0.999981	-0.779057
gene	AT5G44990	MSTRG.18006	0.140945	0.15955	0.999981	-2.8268
gene	AT3G57060	MSTRG.11742	3.50535	0.159671	0.999981	1.80956
gene	AT2G21140	MSTRG.6129	0.673493	0.159672	0.999981	-0.570266
gene	AT2G32860	MSTRG.7014	0.637681	0.159677	0.999981	-0.649094
gene	AT1G60960	MSTRG.3637	2.76264	0.159683	0.999981	1.46605
gene	AT1G61670	MSTRG.3696	2.82766	0.159814	0.999981	1.49961
gene	AT1G78580	MSTRG.5037	0.614244	0.159957	0.999981	-0.703116
gene	AT5G10320	MSTRG.15987	28.7592	0.160053	0.999981	4.84595
gene	AT5G23250	MSTRG.16977	0.451116	0.160064	0.999981	-1.14843
gene	AT1G25490	MSTRG.1975	1.39365	0.160073	0.999981	0.478866
gene	AT4G28230	MSTRG.14232	2.17737	0.160227	0.999981	1.12259
gene	AT3G62940	MSTRG.12198	0.457127	0.160404	0.999981	-1.12933
gene	AT4G27350	MSTRG.14154	2.46849	0.160536	0.999981	1.30363
gene	AT5G60100	MSTRG.19160	3.32673	0.160633	0.999981	1.7341
gene	AT5G65820	MSTRG.19639	0.296253	0.160648	0.999981	-1.7551
gene	AT5G66000	MSTRG.19658	0.0856984	0.161113	0.999981	-3.54459
gene	AT4G29900	MSTRG.14351	1.43347	0.161169	0.999981	0.51951
gene	AT5G50850	MSTRG.18459	1.39885	0.161318	0.999981	0.484241
gene	AT5G44530	MSTRG.17968	0.347241	0.161535	0.999981	-1.52599
gene	AT4G15760	MSTRG.13227	2.74274	0.161585	0.999981	1.45562
gene	AT1G80310	MSTRG.5181	2.98085	0.161589	0.999981	1.57573
gene	AT4G27820	MSTRG.14199	0.570192	0.161817	0.999981	-0.810481
gene	AT4G16770	MSTRG.13325	1.50567	0.162034	0.999981	0.590408
gene	AT3G04605.1	MSTRG.8619	2.22495	0.162053	0.999981	1.15377
gene	AT3G62370	MSTRG.12152	1.97167	0.162225	0.999981	0.979421
gene	AT1G14200	MSTRG.1117	11.3797	0.162246	0.999981	3.50839
gene	AT5G61520	MSTRG.19270	3.94345	0.162265	0.999981	1.97946
gene	AT1G68440	MSTRG.4192	8.61207	0.162272	0.999981	3.10636
gene	AT3G28430	MSTRG.10604	0.480399	0.162298	0.999981	-1.05769
gene	AT3G61810	MSTRG.12110	0.072747	0.1623	0.999981	-3.78097
gene	AT1G79590	MSTRG.5123	2.51687	0.16231	0.999981	1.33163
gene	AT4G39660	MSTRG.15188	1.71342	0.16243	0.999981	0.776881
gene	AT5G48380	MSTRG.18267	2.57128	0.162859	0.999981	1.36249
gene	AT2G41835	MSTRG.7795	3.70333	0.163151	0.999981	1.88882
gene	AT5G46730	MSTRG.18139	0.159965	0.163267	0.999981	-2.64417
gene	AT5G66460	MSTRG.19700	0.573893	0.163735	0.999981	-0.801146
gene	AT5G23280	MSTRG.16978	1.94578	0.163921	0.999981	0.960345
gene	AT1G04985	MSTRG.334	0.465753	0.164054	0.999981	-1.10236
gene	AT3G45980	MSTRG.10862	2.64118	0.164176	0.999981	1.40118
gene	AT3G59090	MSTRG.11898	1.5854	0.164195	0.999981	0.664843
gene	AT3G55920	MSTRG.11650	0.465652	0.164325	0.999981	-1.10268
gene	AT5G63220	MSTRG.19401	0.629987	0.164355	0.999981	-0.666606
gene	AT2G31830	MSTRG.6933	0.597997	0.164381	0.999981	-0.741791
gene	AT3G24860	MSTRG.10325	0.366613	0.164485	0.999981	-1.44767
gene	AT3G51770	MSTRG.11284	1.68562	0.164649	0.999981	0.753277
gene	AT1G04850	MSTRG.320	0.730689	0.164952	0.999981	-0.452671
gene	AT2G39700	MSTRG.7598	0.651414	0.165247	0.999981	-0.618354
gene	AT3G43590	MSTRG.10737	0.634014	0.165338	0.999981	-0.657414
gene	AT3G54560	MSTRG.11528	0.519594	0.16548	0.999981	-0.944544
gene	AT3G21610	MSTRG.10092	2.5848	0.165567	0.999981	1.37005
gene	AT3G61415	MSTRG.12074	0.333747	0.1656	0.999981	-1.58317
gene	AT4G21850	MSTRG.13708	32.3684	0.165691	0.999981	5.01652
gene	ATCG00550	MSTRG.19846	4.78166	0.165936	0.999981	2.25751
gene	AT5G44410	MSTRG.17959	2.3087	0.166493	0.999981	1.20708
gene	AT1G45207	MSTRG.2756	0.446675	0.166857	0.999981	-1.1627
gene	AT5G51440	MSTRG.18510	8.82146	0.166957	0.999981	3.14102
gene	AT4G14340	MSTRG.13104	0.697907	0.167029	0.999981	-0.518894
gene	AT4G17500	MSTRG.13394	10.449	0.167229	0.999981	3.3853
gene	AT1G29880	MSTRG.2283	1.1262	0.167239	0.999981	0.171467
gene	AT5G07830	MSTRG.15808	1.68477	0.167295	0.999981	0.75255
gene	AT3G22990	MSTRG.10192	0.623564	0.16739	0.999981	-0.68139
gene	AT2G30920	MSTRG.6862	2.19862	0.167485	0.999981	1.1366
gene	AT5G26880	MSTRG.17240	0.766886	0.167655	0.999981	-0.382916
gene	AT4G15000	MSTRG.13171	3.53819	0.167714	0.999981	1.82301
gene	AT1G63360	MSTRG.3823	2.72114	0.167734	0.999981	1.44421
gene	AT5G05210	MSTRG.15596	0.40278	0.167876	0.999981	-1.31193
gene	AT4G19400	MSTRG.13543	2.22641	0.167897	0.999981	1.15472
gene	AT3G56050	MSTRG.11657	1.87083	0.168024	0.999981	0.90368
gene	AT3G55440	MSTRG.11610	1.41127	0.168117	0.999981	0.496999
gene	AT1G60650	MSTRG.3618	0.439113	0.16825	0.999981	-1.18734
gene	AT5G17770	MSTRG.16583	1.73308	0.168368	0.999981	0.793338
gene	AT3G26540	MSTRG.10448	0.452469	0.168427	0.999981	-1.14411
gene	AT1G48175	MSTRG.2840	2.7424	0.168521	0.999981	1.45544
gene	XLOC_008192	MSTRG.1559	3.73352	0.168564	0.999981	1.90054
gene	AT3G60350	MSTRG.11994	1.93426	0.168649	0.999981	0.951781
gene	AT2G47450	MSTRG.8256	0.536728	0.168681	0.999981	-0.897736
gene	AT1G19990	MSTRG.1604	0.549471	0.16881	0.999981	-0.863885
gene	AT3G16840	MSTRG.9697	0.547015	0.168875	0.999981	-0.870349
gene	AT5G17570	MSTRG.16565	0.317632	0.169184	0.999981	-1.65457
gene	AT5G55200	MSTRG.18782	4.50234	0.169269	0.999981	2.17067
gene	AT5G15080	MSTRG.16368	1.852	0.169279	0.999981	0.889085
gene	AT3G01660	MSTRG.8374	3.55405	0.169575	0.999981	1.82946
gene	AT4G24460	MSTRG.13917	0.554163	0.170098	0.999981	-0.851617
gene	AT5G62170	MSTRG.19314	0.462797	0.17019	0.999981	-1.11155
gene	AT3G11020	MSTRG.9172	3.20744	0.170207	0.999981	1.68142
gene	AT1G30260	MSTRG.2310	2.4701	0.170228	0.999981	1.30457
gene	AT1G62290	MSTRG.3736	2.40094	0.170572	0.999981	1.2636
gene	AT4G24550	MSTRG.13926	1.54365	0.17058	0.999981	0.626342
gene	AT1G24120	MSTRG.1889	0.695523	0.170603	0.999981	-0.52383
gene	AT1G27850	MSTRG.2115	1.65116	0.170694	0.999981	0.723477
gene	AT3G53960	MSTRG.11478	7.55221	0.17076	0.999981	2.9169
gene	AT3G28710	MSTRG.10617	1.66693	0.17081	0.999981	0.737192
gene	AT1G28600	MSTRG.2173	0.456336	0.170865	0.999981	-1.13183
gene	AT1G61820	MSTRG.3708	22.0844	0.170871	0.999981	4.46495
gene	AT4G18270	MSTRG.13458	0.552237	0.170937	0.999981	-0.856641
gene	AT3G10230	MSTRG.9102	1.49117	0.171276	0.999981	0.576441
gene	AT4G34000	MSTRG.14708	0.292806	0.171362	0.999981	-1.77198
gene	AT1G22880	MSTRG.1807	1.77724	0.171369	0.999981	0.829638
gene	AT2G42580	MSTRG.7852	1.6833	0.171424	0.999981	0.75129
gene	AT3G55360	MSTRG.11602	1.62024	0.171428	0.999981	0.696211
gene	AT5G42920	MSTRG.17847	0.751982	0.171482	0.999981	-0.41123
gene	AT4G13990	MSTRG.13069	0.407574	0.171727	0.999981	-1.29487
gene	AT2G39000	MSTRG.7539	3.88844	0.171766	0.999981	1.95919
gene	AT3G16857	MSTRG.9699	1.63817	0.172057	0.999981	0.712088
gene	AT1G60170	MSTRG.3589	1.43378	0.172079	0.999981	0.519826
gene	AT2G32010	MSTRG.6944	2.09134	0.172211	0.999981	1.06443
gene	AT4G05190	MSTRG.12643	0.534134	0.172436	0.999981	-0.904727
gene	AT1G79640	MSTRG.5130	0.312609	0.172729	0.999981	-1.67757
gene	AT5G56220	MSTRG.18855	0.0906997	0.17287	0.999981	-3.46276
gene	AT2G37340	MSTRG.7400	1.48795	0.173004	0.999981	0.57333
gene	AT4G13810	MSTRG.13055	0.0203051	0.173084	0.999981	-5.62201
gene	AT3G46090	MSTRG.10869	1.8534	0.173127	0.999981	0.890172
gene	AT5G65830	MSTRG.19641	3.75857	0.173339	0.999981	1.91018
gene	AT5G27730	MSTRG.17296	0.559129	0.173601	0.999981	-0.838748
gene	AT2G30550	MSTRG.6831	0.40418	0.173984	0.999981	-1.30693
gene	AT1G13090	MSTRG.1030	1.41385	0.174139	0.999981	0.499626
gene	AT4G22260	MSTRG.13733	0.441409	0.174145	0.999981	-1.17981
gene	AT5G20630	MSTRG.16830	5.87845	0.174431	0.999981	2.55544
gene	AT4G01480	MSTRG.12369	0.255642	0.174551	0.999981	-1.9678
gene	AT4G20280	MSTRG.13601	1.45684	0.174786	0.999981	0.542845
gene	AT5G23460	MSTRG.16998	4.64933	0.174937	0.999981	2.21702
gene	AT5G48300	MSTRG.18259	0.717001	0.175243	0.999981	-0.479954
gene	AT5G49400	MSTRG.18349	0.656556	0.175488	0.999981	-0.60701
gene	AT1G63440	MSTRG.3829	1.83267	0.175497	0.999981	0.873948
gene	AT4G13270	MSTRG.13010	0.606347	0.175615	0.999981	-0.721785
gene	AT3G04720	MSTRG.8627	4.75539	0.175656	0.999981	2.24956
gene	AT2G43500	MSTRG.7934	1.74153	0.175664	0.999981	0.800359
gene	AT3G59680	MSTRG.11940	0.0344961	0.175763	0.999981	-4.85742
gene	AT1G10950	MSTRG.855	1.1714	0.175779	0.999981	0.228234
gene	AT2G26560	MSTRG.6535	2.85436	0.175818	0.999981	1.51317
gene	AT3G28450	MSTRG.10603	2.64008	0.175824	0.999981	1.40058
gene	AT3G05370	MSTRG.8693	3.02875	0.175953	0.999981	1.59872
gene	AT4G29020	MSTRG.14288	0.381287	0.175966	0.999981	-1.39105
gene	AT4G30560	MSTRG.14405	1.67451	0.176083	0.999981	0.743741
gene	AT3G13882	MSTRG.9431	0.377638	0.176092	0.999981	-1.40492
gene	AT1G22530	MSTRG.1780	1.98753	0.176319	0.999981	0.990977
gene	AT3G18190	MSTRG.9803	1.49899	0.176386	0.999981	0.583994
gene	AT1G08570	MSTRG.639	2.95177	0.176491	0.999981	1.56158
gene	AT3G20430	MSTRG.9997	0.132211	0.176516	0.999981	-2.91909
gene	AT2G38695	MSTRG.7514	0.501832	0.176575	0.999981	-0.994724
gene	AT1G21680	MSTRG.1722	4.40745	0.176586	0.999981	2.13994
gene	AT5G58220	MSTRG.19011	4.61877	0.176882	0.999981	2.20751
gene	AT2G34450	MSTRG.7150	0.321655	0.176921	0.999981	-1.63641
gene	AT3G09720	MSTRG.9057	0.465742	0.176987	0.999981	-1.1024
gene	AT1G56520	MSTRG.3467	4.2602	0.177241	0.999981	2.09092
gene	AT3G61320	MSTRG.12067	0.449798	0.177392	0.999981	-1.15265
gene	AT1G79810	MSTRG.5145	0.665629	0.177624	0.999981	-0.58721
gene	AT4G02430	MSTRG.12451	0.465292	0.17768	0.999981	-1.10379
gene	AT1G10150	MSTRG.785	3.45712	0.177789	0.999981	1.78957
gene	AT5G43600	MSTRG.17890	2.4139	0.177837	0.999981	1.27137
gene	AT1G73540	MSTRG.4605	1.84022	0.177897	0.999981	0.879878
gene	AT3G15510	MSTRG.9582	5.52496	0.177978	0.999981	2.46596
gene	AT1G67550	MSTRG.4122	0.574509	0.178113	0.999981	-0.799599
gene	AT3G17310	MSTRG.9730	1.8431	0.178118	0.999981	0.882131
gene	AT3G50440	MSTRG.11180	1.40258	0.178219	0.999981	0.488084
gene	AT1G20780	MSTRG.1659	2.01177	0.178517	0.999981	1.00847
gene	AT3G16400	MSTRG.9661	1.95515	0.178611	0.999981	0.967282
gene	AT4G09550	MSTRG.12757	0.130531	0.178855	0.999981	-2.93753
gene	AT4G25640	MSTRG.14011	0.416919	0.178922	0.999981	-1.26216
gene	AT2G40280	MSTRG.7658	0.767652	0.178929	0.999981	-0.381476
gene	AT1G51140	MSTRG.3051	0.460556	0.179027	0.999981	-1.11855
gene	AT3G60300	MSTRG.11988	2.81873	0.179172	0.999981	1.49505
gene	AT3G23390	MSTRG.10218	2.6664	0.179177	0.999981	1.41489
gene	AT1G18430	MSTRG.1484	0.641946	0.179228	0.999981	-0.639476
gene	AT5G22690	MSTRG.16935	3.46392	0.179245	0.999981	1.79241
gene	AT1G78830	MSTRG.5055	7.01333	0.179349	0.999981	2.8101
gene	AT1G49660	MSTRG.2945	1.2717	0.179424	0.999981	0.346761
gene	AT2G45160	MSTRG.8066	1.29436	0.179539	0.999981	0.372234
gene	AT1G11380	MSTRG.893	2.47642	0.179618	0.999981	1.30826
gene	AT1G63650	MSTRG.3839	0.340429	0.179825	0.999981	-1.55457
gene	AT1G06210	MSTRG.440	0.512712	0.179976	0.999981	-0.963778
gene	AT3G53130	MSTRG.11408	0.697107	0.179984	0.999981	-0.520549
gene	AT1G09480	MSTRG.723	2.02061	0.180088	0.999981	1.01479
gene	AT1G06820	MSTRG.491	0.568316	0.180186	0.999981	-0.815235
gene	AT1G71810	MSTRG.4460	0.5315	0.180283	0.999981	-0.911857
gene	AT4G15420	MSTRG.13199	3.42256	0.180283	0.999981	1.77507
gene	AT1G50460	MSTRG.3005	0.558034	0.180512	0.999981	-0.841575
gene	AT5G42940	MSTRG.17848	1.45458	0.180612	0.999981	0.540607
gene	AT5G40890	MSTRG.17694	2.45492	0.18079	0.999981	1.29568
gene	AT3G28130	MSTRG.10585	0.558435	0.181045	0.999981	-0.840539
gene	AT2G39960	MSTRG.7626	2.36831	0.181114	0.999981	1.24386
gene	AT4G25500	MSTRG.13999	0.512414	0.181215	0.999981	-0.964619
gene	AT5G17070	MSTRG.16536	0.34139	0.18125	0.999981	-1.55051
gene	AT4G30780	MSTRG.14422	1.76778	0.181301	0.999981	0.821939
gene	AT5G45190	MSTRG.18020	0.603396	0.181344	0.999981	-0.728824
gene	AT3G48720	MSTRG.11055	2.31427	0.181407	0.999981	1.21056
gene	AT2G40670	MSTRG.7691	7.8516	0.181543	0.999981	2.97299
gene	AT1G78620	MSTRG.5041	0.598196	0.18162	0.999981	-0.741311
gene	AT5G55500	MSTRG.18798	1.87677	0.18164	0.999981	0.908255
gene	AT3G02130	MSTRG.8416	1.69464	0.182102	0.999981	0.760979
gene	AT5G07110	MSTRG.15760	3.45638	0.182102	0.999981	1.78926
gene	AT1G76300	MSTRG.4836	0.475789	0.182237	0.999981	-1.07161
gene	AT1G31500	MSTRG.2406	0.490586	0.182439	0.999981	-1.02742
gene	AT2G44920	MSTRG.8051	1.51548	0.182469	0.999981	0.599779
gene	AT2G26660	MSTRG.6541	2.7999	0.18249	0.999981	1.48538
gene	AT5G47500	MSTRG.18196	0.289201	0.182534	0.999981	-1.78985
gene	AT1G51730	MSTRG.3098	0.446368	0.182561	0.999981	-1.16369
gene	AT1G54390	MSTRG.3307	4.27856	0.182678	0.999981	2.09713
gene	AT2G28720	MSTRG.6699	0.551464	0.182754	0.999981	-0.858662
gene	AT1G63830	MSTRG.3854	0.614578	0.182762	0.999981	-0.702331
gene	AT2G34810	MSTRG.7182	3.36752	0.182766	0.999981	1.75169
gene	AT1G02960	MSTRG.163	0.0870975	0.182772	0.999981	-3.52123
gene	AT3G12210	MSTRG.9270	2.52996	0.182819	0.999981	1.33911
gene	AT3G13020	MSTRG.9340	4.14211	0.183064	0.999981	2.05037
gene	AT2G20810	MSTRG.6099	1.94319	0.183148	0.999981	0.958425
gene	AT4G27585	MSTRG.14175	0.668042	0.183165	0.999981	-0.58199
gene	AT2G29890	MSTRG.6776	0.510446	0.183325	0.999981	-0.970169
gene	AT5G24030	MSTRG.17047	1.92995	0.183457	0.999981	0.948564
gene	AT5G25120	MSTRG.17128	3.77212	0.183543	0.999981	1.91538
gene	AT4G12900	MSTRG.12980	0.530957	0.183707	0.999981	-0.913332
gene	AT3G48860	MSTRG.11066	0.672792	0.183909	0.999981	-0.571768
gene	AT1G79520	MSTRG.5116	0.446519	0.183944	0.999981	-1.16321
gene	AT3G46920	MSTRG.10917	0.460267	0.18398	0.999981	-1.11946
gene	AT4G10620	MSTRG.12823	0.53539	0.184021	0.999981	-0.901337
gene	AT5G26180	MSTRG.17202	0.297759	0.18407	0.999981	-1.74778
gene	AT2G35060	MSTRG.7200	0.667289	0.184121	0.999981	-0.583616
gene	AT2G03440	MSTRG.5408	2.21545	0.184437	0.999981	1.1476
gene	AT5G44340	MSTRG.17954	2.19718	0.184469	0.999981	1.13565
gene	AT3G28950	MSTRG.10637	4.40052	0.184795	0.999981	2.13767
gene	AT1G20430	MSTRG.1633	1.60657	0.18503	0.999981	0.683983
gene	AT5G62790	MSTRG.19362	0.618723	0.185075	0.999981	-0.692636
gene	AT3G21690	MSTRG.10099	1.69481	0.18516	0.999981	0.761126
gene	AT5G47020	MSTRG.18156	0.578352	0.185217	0.999981	-0.789981
gene	AT5G57340	MSTRG.18942	3.37146	0.185219	0.999981	1.75338
gene	AT2G37040	MSTRG.7368	0.416022	0.185251	0.999981	-1.26527
gene	AT3G26730	MSTRG.10464	0.771234	0.185347	0.999981	-0.37476
gene	AT3G57000	MSTRG.11735	0.577594	0.185888	0.999981	-0.791873
gene	AT1G08480	MSTRG.634	2.50596	0.186033	0.999981	1.32537
gene	AT4G37250	MSTRG.14986	1.84899	0.1861	0.999981	0.886737
gene	AT2G24360	MSTRG.6371	1.59831	0.186139	0.999981	0.676546
gene	AT1G04070	MSTRG.264	3.47926	0.186227	0.999981	1.79878
gene	AT4G00730	MSTRG.12303	0.686426	0.186322	0.999981	-0.542823
gene	AT5G46290	MSTRG.18108	1.55519	0.186397	0.999981	0.63709
gene	AT4G24620	MSTRG.13932	0.575482	0.186559	0.999981	-0.797156
gene	AT1G11240	MSTRG.883	0.352461	0.186732	0.999981	-1.50446
gene	AT2G33150	MSTRG.7034	1.99665	0.18681	0.999981	0.997582
gene	AT5G47860	MSTRG.18229	0.572367	0.186992	0.999981	-0.804989
gene	AT5G28910	MSTRG.17357	0.35857	0.187022	0.999981	-1.47967
gene	AT3G21100	MSTRG.10051	0.536478	0.18711	0.999981	-0.89841
gene	AT5G13210	MSTRG.16207	4.436	0.187143	0.999981	2.14926
gene	AT3G62930	MSTRG.12195	5.57395	0.187175	0.999981	2.4787
gene	AT4G30470	MSTRG.14397	0.465979	0.187235	0.999981	-1.10166
gene	AT3G17170	MSTRG.9721	0.474968	0.18747	0.999981	-1.0741
gene	AT4G30210	MSTRG.14375	1.24106	0.187535	0.999981	0.311571
gene	AT1G17040	MSTRG.1368	1.64703	0.187539	0.999981	0.719867
gene	AT3G16450	MSTRG.9664	2.34477	0.187624	0.999981	1.22945
gene	AT4G04180	MSTRG.12560	0.030321	0.187699	0.999981	-5.04354
gene	AT5G27680	MSTRG.17290	3.60703	0.187809	0.999981	1.85081
gene	AT1G19580	MSTRG.1570	2.19656	0.187886	0.999981	1.13524
gene	AT2G29020	MSTRG.6718	3.12871	0.188093	0.999981	1.64557
gene	AT3G15460	MSTRG.9581	0.702759	0.188114	0.999981	-0.508899
gene	AT1G07050	MSTRG.508	3.55884	0.188175	0.999981	1.83141
gene	AT2G27500	MSTRG.6613	2.99778	0.188423	0.999981	1.58389
gene	AT1G73030	MSTRG.4563	2.45507	0.18846	0.999981	1.29576
gene	AT5G57360	MSTRG.18945	2.3909	0.188586	0.999981	1.25755
gene	AT3G05940	MSTRG.8757	2.6514	0.188643	0.999981	1.40675
gene	AT1G27560	MSTRG.2093	3.22401	0.188657	0.999981	1.68886
gene	AT4G27745	MSTRG.14193	8.51457	0.188684	0.999981	3.08993
gene	ATCG00530	MSTRG.19844	4.32812	0.188694	0.999981	2.11374
gene	AT4G24100	MSTRG.13881	0.392993	0.188728	0.999981	-1.34742
gene	AT5G18480	MSTRG.16646	2.60601	0.188752	0.999981	1.38184
gene	AT1G20950	MSTRG.1673	0.606902	0.188816	0.999981	-0.720465
gene	AT1G26270	MSTRG.2004	2.31918	0.189029	0.999981	1.21362
gene	AT2G26590	MSTRG.6538	0.538841	0.189048	0.999981	-0.892068
gene	AT3G54010	MSTRG.11485	0.520337	0.189063	0.999981	-0.942482
gene	AT5G15550	MSTRG.16407	0.579238	0.18909	0.999981	-0.787772
gene	AT4G26700	MSTRG.14106	1.67994	0.189239	0.999981	0.748411
gene	AT1G52540	MSTRG.3147	0.396128	0.189477	0.999981	-1.33596
gene	AT5G35190	MSTRG.17387	0.0414712	0.189863	0.999981	-4.59175
gene	AT2G15240	MSTRG.5716	2.55282	0.190199	0.999981	1.35209
gene	AT1G31160	MSTRG.2381	1.45869	0.190476	0.999981	0.544677
gene	AT3G21580	MSTRG.10089	0.33702	0.190483	0.999981	-1.5691
gene	AT5G10510	MSTRG.16002	0.479653	0.19084	0.999981	-1.05994
gene	AT2G23040	MSTRG.6273	0.0570021	0.19093	0.999981	-4.13284
gene	AT3G28760	MSTRG.10623	0.726062	0.190974	0.999981	-0.461836
gene	AT3G50080	MSTRG.11161	1.69214	0.191008	0.999981	0.758845
gene	AT5G38720	MSTRG.17551	0.199012	0.191069	0.999981	-2.32908
gene	AT2G40520	MSTRG.7678	0.305043	0.191513	0.999981	-1.71292
gene	AT4G14990	MSTRG.13170	2.38923	0.191516	0.999981	1.25654
gene	AT5G25040	MSTRG.17120	1.80891	0.19166	0.999981	0.855123
gene	AT1G53120	MSTRG.3198	1.66479	0.191692	0.999981	0.73534
gene	AT2G40930	MSTRG.7716	1.43753	0.191702	0.999981	0.523588
gene	AT3G09370	MSTRG.9031	1.39456	0.192328	0.999981	0.479813
gene	AT3G05600	MSTRG.8713	0.255004	0.192363	0.999981	-1.97141
gene	AT1G28140	MSTRG.2137	0.545384	0.193049	0.999981	-0.874657
gene	AT1G07570	MSTRG.555	2.64674	0.193138	0.999981	1.40422
gene	AT2G44420	MSTRG.8011	0.52245	0.193283	0.999981	-0.936634
gene	AT1G72050	MSTRG.4485	0.382576	0.193527	0.999981	-1.38618
gene	AT2G27260	MSTRG.6594	1.81036	0.193586	0.999981	0.856273
gene	AT5G20590	MSTRG.16832	0.441416	0.193616	0.999981	-1.17979
gene	AT3G10940	MSTRG.9164	0.488842	0.193854	0.999981	-1.03256
gene	AT1G18800	MSTRG.1517	0.513433	0.194081	0.999981	-0.961753
gene	AT1G51110	MSTRG.3050	0.572997	0.19415	0.999981	-0.803399
gene	AT1G41830	MSTRG.2675	0.465494	0.194195	0.999981	-1.10317
gene	AT2G32560	MSTRG.6992	0.416622	0.194287	0.999981	-1.26319
gene	AT4G19350	MSTRG.13536	2.74491	0.194558	0.999981	1.45676
gene	AT1G17980	MSTRG.1451	1.42157	0.194802	0.999981	0.507482
gene	AT4G05420	MSTRG.12655	1.71432	0.194849	0.999981	0.777636
gene	AT1G51570	MSTRG.3079	1.69217	0.194894	0.999981	0.758877
gene	AT4G17620	MSTRG.13406	0.335782	0.194896	0.999981	-1.5744
gene	AT5G62220	MSTRG.19319	0.35373	0.194908	0.999981	-1.49928
gene	AT1G26620	MSTRG.2023	5.35247	0.194989	0.999981	2.42021
gene	AT5G26622	MSTRG.17226	0.454661	0.195288	0.999981	-1.13714
gene	AT2G02870	MSTRG.5374	1.85138	0.195335	0.999981	0.888603
gene	AT3G46230	MSTRG.10881	15.7269	0.195379	0.999981	3.97516
gene	AT3G23830	MSTRG.10254	0.366661	0.195394	0.999981	-1.44748
gene	AT4G32570	MSTRG.14584	0.59723	0.195544	0.999981	-0.743642
gene	AT2G30050	MSTRG.6789	1.46393	0.195591	0.999981	0.549846
gene	AT4G32210	MSTRG.14550	1.21175	0.195712	0.999981	0.277094
gene	AT3G21790	MSTRG.10109	1.63033	0.195723	0.999981	0.705161
gene	AT1G68010	MSTRG.4161	2.03528	0.19573	0.999981	1.02523
gene	AT4G37680	MSTRG.15026	1.91043	0.195741	0.999981	0.9339
gene	AT1G69526	MSTRG.4283	3.68518	0.195997	0.999981	1.88173
gene	AT2G45380	MSTRG.8088	6.98602	0.19613	0.999981	2.80447
gene	AT3G57940	MSTRG.11813	0.439741	0.196212	0.999981	-1.18528
gene	AT1G79150	MSTRG.5090	0.409462	0.196446	0.999981	-1.2882
gene	AT5G55600	MSTRG.18808	1.35263	0.196903	0.999981	0.435765
gene	AT1G07140	MSTRG.516	1.36982	0.196969	0.999981	0.453981
gene	AT3G23000	MSTRG.10191	1.30787	0.196992	0.999981	0.387214
gene	AT5G64850	MSTRG.19545	4.31091	0.197264	0.999981	2.10799
gene	AT4G38500	MSTRG.15092	1.77163	0.19739	0.999981	0.825078
gene	AT2G25670	MSTRG.6460	0.593516	0.197413	0.999981	-0.752642
gene	AT2G20560	MSTRG.6076	7.87932	0.197645	0.999981	2.97807
gene	AT4G11060	MSTRG.12852	0.320537	0.197707	0.999981	-1.64144
gene	AT4G39640	MSTRG.15187	2.26451	0.197777	0.999981	1.1792
gene	AT2G37960	MSTRG.7447	0.569868	0.197864	0.999981	-0.811299
gene	AT3G58010	MSTRG.11818	0.352956	0.19816	0.999981	-1.50244
gene	AT1G72030	MSTRG.4483	0.569242	0.198244	0.999981	-0.812885
gene	AT4G02725	MSTRG.12482	0.227313	0.19833	0.999981	-2.13725
gene	AT1G52400	MSTRG.3138	2.31806	0.198709	0.999981	1.21292
gene	AT3G04890	MSTRG.8646	2.32296	0.198787	0.999981	1.21596
gene	AT1G71030	MSTRG.4406	2.93325	0.198815	0.999981	1.5525
gene	AT3G20410	MSTRG.9995	0.715607	0.198876	0.999981	-0.482761
gene	AT1G29340	MSTRG.2232	1.66534	0.199147	0.999981	0.735819
gene	AT1G61800	MSTRG.3706	0.131186	0.199286	0.999981	-2.93032
gene	AT2G34710	MSTRG.7173	0.585893	0.199295	0.999981	-0.77129
gene	AT1G30480	MSTRG.2330	0.354338	0.199322	0.999981	-1.4968
gene	AT1G76310	MSTRG.4837	0.345218	0.199324	0.999981	-1.53442
gene	AT4G20830	MSTRG.13625	1.68035	0.199392	0.999981	0.748758
gene	AT1G19290	MSTRG.1551	0.53978	0.19947	0.999981	-0.889556
gene	AT4G30840	MSTRG.14428	0.469162	0.199702	0.999981	-1.09184
gene	AT2G41950	MSTRG.7807	0.646334	0.199738	0.999981	-0.629649
gene	AT1G63110	MSTRG.3803	2.01437	0.199851	0.999981	1.01033
gene	AT3G28970	MSTRG.10641	0.568439	0.200015	0.999981	-0.814922
gene	AT1G67300	MSTRG.4091	0.397837	0.200208	0.999981	-1.32975
gene	AT1G16240	MSTRG.1299	2.10578	0.200254	0.999981	1.07436
gene	AT4G00330	MSTRG.12270	1.81039	0.200352	0.999981	0.856303
gene	AT3G12530	MSTRG.9294	0.278987	0.200434	0.999981	-1.84173
gene	AT2G17730	MSTRG.5865	1.46426	0.200682	0.999981	0.550173
gene	AT1G06430	MSTRG.457	1.51611	0.200739	0.999981	0.600379
gene	AT2G13100	MSTRG.5636	0.617342	0.200774	0.999981	-0.695858
gene	AT3G12590	MSTRG.9301	1.43352	0.201023	0.999981	0.519557
gene	AT4G03180	MSTRG.12519	0.577887	0.20115	0.999981	-0.791142
gene	AT4G13800	MSTRG.13054	0.553103	0.201229	0.999981	-0.85438
gene	AT1G33810	MSTRG.2567	1.61528	0.201457	0.999981	0.691788
gene	AT1G05785	MSTRG.405	17.1257	0.201653	0.999981	4.09809
gene	AT5G50810	MSTRG.18456	0.442732	0.20175	0.999981	-1.17549
gene	AT3G54190	MSTRG.11500	1.44735	0.201932	0.999981	0.533415
gene	AT1G76340	MSTRG.4839	1.80928	0.202011	0.999981	0.855413
gene	AT3G55330	MSTRG.11599	1.47206	0.202414	0.999981	0.557839
gene	AT3G14360	MSTRG.9477	0.0357858	0.202528	0.999981	-4.80447
gene	AT4G01130	MSTRG.12345	1.78941	0.202808	0.999981	0.839482
gene	AT5G59440	MSTRG.19105	0.496888	0.20293	0.999981	-1.00901
gene	AT1G68050	MSTRG.4164	2.9885	0.202972	0.999981	1.57942
gene	AT1G04930	MSTRG.328	0.0562499	0.203007	0.999981	-4.15201
gene	AT1G20980	MSTRG.1678	1.33955	0.203091	0.999981	0.42175
gene	AT1G06515	MSTRG.469	0.5552	0.203245	0.999981	-0.84892
gene	AT5G10960	MSTRG.16049	1.72117	0.203287	0.999981	0.783389
gene	AT4G22690	MSTRG.13772	2.66013	0.203325	0.999981	1.4115
gene	AT1G30460	MSTRG.2326	0.353454	0.203422	0.999981	-1.50041
gene	AT4G02200	MSTRG.12433	58.7145	0.203521	0.999981	5.87565
gene	AT4G00090	MSTRG.12253	0.636157	0.203664	0.999981	-0.652545
gene	AT3G24820	MSTRG.10322	0.190186	0.203732	0.999981	-2.39452
gene	AT3G25500	MSTRG.10358	0.727054	0.203796	0.999981	-0.459865
gene	AT3G19100	MSTRG.9880	0.490664	0.203844	0.999981	-1.02719
gene	AT4G31140	MSTRG.14460	2.30236	0.203907	0.999981	1.20312
gene	AT5G19025	MSTRG.16693	0.383095	0.204113	0.999981	-1.38423
gene	AT5G12100	MSTRG.16145	0.580068	0.204131	0.999981	-0.785706
gene	AT3G45970	MSTRG.10861	14.9424	0.204212	0.999981	3.90134
gene	AT1G22890	MSTRG.1810	10.8315	0.2044	0.999981	3.43715
gene	AT2G38610	MSTRG.7506	2.15145	0.204629	0.999981	1.10531
gene	AT2G24580	MSTRG.6387	2.66152	0.204668	0.999981	1.41225
gene	AT1G61300	MSTRG.3665	1.90884	0.204749	0.999981	0.932695
gene	AT5G20700	MSTRG.16838	0.452436	0.204783	0.999981	-1.14421
gene	AT1G78560	MSTRG.5035	2.30265	0.204917	0.999981	1.2033
gene	AT5G66540	MSTRG.19707	0.261101	0.205347	0.999981	-1.93732
gene	AT3G16180	MSTRG.9644	2.3142	0.205386	0.999981	1.21052
gene	AT1G74510	MSTRG.4695	5.035	0.205448	0.999981	2.33199
gene	AT1G15340	MSTRG.1227	0.317889	0.205852	0.999981	-1.65341
gene	AT3G13060	MSTRG.9343	1.51339	0.20593	0.999981	0.597784
gene	AT5G12980	MSTRG.16187	0.435177	0.205988	0.999981	-1.20032
gene	AT1G77700	MSTRG.4963	4.83142	0.206244	0.999981	2.27245
gene	AT3G62410	MSTRG.12154	2.04817	0.206355	0.999981	1.03434
gene	AT5G52820	MSTRG.18602	0.57926	0.206362	0.999981	-0.787717
gene	AT4G18970	MSTRG.13508	1.69726	0.206473	0.999981	0.76321
gene	AT5G67240	MSTRG.19768	0.329691	0.206523	0.999981	-1.60081
gene	AT3G16560	MSTRG.9673	2.26189	0.206631	0.999981	1.17753
gene	AT1G01440	MSTRG.40	1.97882	0.20678	0.999981	0.984637
gene	AT1G13020	MSTRG.1025	0.561726	0.206782	0.999981	-0.832061
gene	AT2G25640	MSTRG.6462	0.491138	0.206809	0.999981	-1.0258
gene	AT3G09260	MSTRG.9025	2.77478	0.207172	0.999981	1.47237
gene	AT3G49850	MSTRG.11141	3.92707	0.207221	0.999981	1.97345
gene	AT1G54710	MSTRG.3331	1.90003	0.20725	0.999981	0.926025
gene	AT3G29670	MSTRG.10677	3.67622	0.207313	0.999981	1.87822
gene	AT1G71830	MSTRG.4463	0.18214	0.207383	0.999981	-2.45688
gene	AT2G26920	MSTRG.6566	1.89819	0.207498	0.999981	0.924627
gene	AT5G38890	MSTRG.17564	0.104519	0.207623	0.999981	-3.25816
gene	AT3G03860	MSTRG.8564	2.10822	0.207735	0.999981	1.07603
gene	AT3G04670	MSTRG.8625	1.88349	0.207741	0.999981	0.913412
gene	AT1G60900	MSTRG.3635	0.506987	0.207852	0.999981	-0.97998
gene	AT1G22360	MSTRG.1771	1.99722	0.207922	0.999981	0.997996
gene	AT1G43670	MSTRG.2701	0.763411	0.207963	0.999981	-0.389468
gene	AT5G42380	MSTRG.17805	2.85573	0.208034	0.999981	1.51386
gene	AT1G69070	MSTRG.4253	0.343582	0.208223	0.999981	-1.54127
gene	AT1G60600	MSTRG.3613	0.573037	0.208433	0.999981	-0.803299
gene	AT4G34720	MSTRG.14775	1.99713	0.208451	0.999981	0.99793
gene	AT5G28040	MSTRG.17317	0.519543	0.208544	0.999981	-0.944685
gene	AT2G14660	MSTRG.5688	0.431473	0.2086	0.999981	-1.21266
gene	AT4G01560	MSTRG.12374	0.442394	0.208621	0.999981	-1.1766
gene	AT3G52250	MSTRG.11332	1.88314	0.208655	0.999981	0.913141
gene	AT4G37090	MSTRG.14971	0.251641	0.208811	0.999981	-1.99056
gene	AT1G35470	MSTRG.2640	2.21342	0.208918	0.999981	1.14627
gene	AT3G12740	MSTRG.9314	1.64168	0.208941	0.999981	0.715172
gene	AT2G32640	MSTRG.6999	0.420486	0.208947	0.999981	-1.24987
gene	AT1G26761	MSTRG.2032	0.576304	0.20907	0.999981	-0.795098
gene	AT3G14790	MSTRG.9515	1.36823	0.209167	0.999981	0.452308
gene	AT2G41440	MSTRG.7761	0.595838	0.209211	0.999981	-0.747009
gene	AT5G27410	MSTRG.17270	0.342713	0.209251	0.999981	-1.54493
gene	AT1G78570	MSTRG.5036	0.66638	0.209402	0.999981	-0.585584
gene	AT1G15125	MSTRG.1208	18.4511	0.209457	0.999981	4.20564
gene	AT5G25080	MSTRG.17124	1.69536	0.209571	0.999981	0.761595
gene	AT5G64370	MSTRG.19500	2.29901	0.209618	0.999981	1.20101
gene	AT3G18600	MSTRG.9835	0.431325	0.209649	0.999981	-1.21315
gene	AT5G12380	MSTRG.16164	41.0393	0.209691	0.999981	5.35893
gene	AT5G54090	MSTRG.18696	0.483532	0.209962	0.999981	-1.04832
gene	AT4G13460	MSTRG.13024	1.36774	0.209986	0.999981	0.451799
gene	AT1G62850	MSTRG.3783	0.200566	0.210007	0.999981	-2.31785
gene	AT4G36660	MSTRG.14931	2.12423	0.210132	0.999981	1.08694
gene	AT5G59730	MSTRG.19129	2.7579	0.210229	0.999981	1.46357
gene	AT4G25515	MSTRG.14001	0.281318	0.210275	0.999981	-1.82973
gene	AT4G37870	MSTRG.15039	1.47412	0.210291	0.999981	0.559857
gene	AT2G02150	MSTRG.5336	3.79748	0.210686	0.999981	1.92504
gene	AT5G58320	MSTRG.19021	0.816089	0.210777	0.999981	-0.293201
gene	AT5G12030	MSTRG.16142	16.4691	0.210788	0.999981	4.04169
gene	AT1G73370	MSTRG.4592	1.9464	0.210807	0.999981	0.960807
gene	AT3G51820	MSTRG.11288	0.576131	0.210824	0.999981	-0.795531
gene	AT4G18205	MSTRG.13451	33.2947	0.210941	0.999981	5.05722
gene	AT3G25980	MSTRG.10409	0.344762	0.210955	0.999981	-1.53633
gene	AT5G43500	MSTRG.17887	0.59682	0.210974	0.999981	-0.744633
gene	AT2G17972	MSTRG.5882	0.278223	0.211468	0.999981	-1.84569
gene	AT5G40950	MSTRG.17698	1.75864	0.211671	0.999981	0.814462
gene	AT4G14300	MSTRG.13097	1.89783	0.211756	0.999981	0.924349
gene	AT5G12120	MSTRG.16148	1.47433	0.211777	0.999981	0.560064
gene	AT5G65900	MSTRG.19648	0.410576	0.211862	0.999981	-1.28428
gene	AT1G45191	MSTRG.2755	0.151597	0.211909	0.999981	-2.72169
gene	AT3G05800	MSTRG.8739	2.1297	0.211934	0.999981	1.09065
gene	AT4G18230	MSTRG.13454	2.48053	0.212088	0.999981	1.31065
gene	AT2G37570	MSTRG.7420	1.80496	0.212343	0.999981	0.851964
gene	AT2G03760	MSTRG.5430	4.54019	0.212429	0.999981	2.18275
gene	AT1G04635	MSTRG.302	0.439529	0.212439	0.999981	-1.18597
gene	AT5G11450	MSTRG.16092	0.470555	0.212532	0.999981	-1.08756
gene	AT1G79410	MSTRG.5107	3.01464	0.212606	0.999981	1.59199
gene	AT2G47220	MSTRG.8239	5.24025	0.212708	0.999981	2.38963
gene	AT5G25930	MSTRG.17185	1.86291	0.212846	0.999981	0.89756
gene	AT3G15630	MSTRG.9597	31.2331	0.212997	0.999981	4.965
gene	AT4G07400	MSTRG.12672	3.37106	0.213181	0.999981	1.7532
gene	AT1G73490	MSTRG.4602	0.336965	0.213219	0.999981	-1.56933
gene	AT5G52010	MSTRG.18551	0.465345	0.21333	0.999981	-1.10363
gene	AT2G14080	MSTRG.5669	4.48523	0.213419	0.999981	2.16518
gene	AT2G14260	MSTRG.5678	0.835184	0.213639	0.999981	-0.259833
gene	AT2G05160	MSTRG.5505	0.268374	0.213758	0.999981	-1.89768
gene	AT4G18160	MSTRG.13448	4.01509	0.213773	0.999981	2.00543
gene	AT5G22860	MSTRG.16950	0.431	0.213831	0.999981	-1.21424
gene	AT2G41310	MSTRG.7748	0.532462	0.213894	0.999981	-0.90925
gene	AT2G18890	MSTRG.5950	0.323191	0.213997	0.999981	-1.62954
gene	AT5G63280	MSTRG.19403	2.43421	0.214026	0.999981	1.28345
gene	AT1G08970	MSTRG.678	0.579697	0.214044	0.999981	-0.786629
gene	AT3G52660	MSTRG.11364	0.696107	0.214136	0.999981	-0.522619
gene	AT5G20140	MSTRG.16796	0.750978	0.214273	0.999981	-0.413157
gene	AT1G69290	MSTRG.4263	4.96261	0.214389	0.999981	2.3111
gene	AT2G18390	MSTRG.5922	1.81384	0.214408	0.999981	0.859048
gene	AT2G42250	MSTRG.7831	19.2908	0.214479	0.999981	4.26984
gene	AT1G07470	MSTRG.547	0.331389	0.214569	0.999981	-1.5934
gene	AT3G29590	MSTRG.10670	0.113055	0.21461	0.999981	-3.1449
gene	AT5G26270	MSTRG.17209	1.77044	0.214741	0.999981	0.824105
gene	AT4G32290	MSTRG.14559	3.23603	0.214807	0.999981	1.69423
gene	AT1G07220	MSTRG.524	0.424471	0.214849	0.999981	-1.23626
gene	AT3G61790	MSTRG.12107	1.9337	0.21511	0.999981	0.951364
gene	AT4G14200	MSTRG.13092	0.495684	0.21516	0.999981	-1.01251
gene	AT5G52800	MSTRG.18603	6.63535	0.215189	0.999981	2.73017
gene	AT1G10720	MSTRG.836	2.82634	0.215314	0.999981	1.49894
gene	AT2G31170	MSTRG.6886	0.606461	0.215584	0.999981	-0.721514
gene	AT2G25110	MSTRG.6422	2.08848	0.215623	0.999981	1.06245
gene	AT5G39960	MSTRG.17621	0.589638	0.215684	0.999981	-0.762099
gene	AT2G25290	MSTRG.6436	0.264918	0.215709	0.999981	-1.91638
gene	AT2G18220	MSTRG.5905	0.407348	0.215829	0.999981	-1.29567
gene	AT3G09350	MSTRG.9032	3.71783	0.215938	0.999981	1.89446
gene	AT5G61590	MSTRG.19277	7.99228	0.215942	0.999981	2.99861
gene	AT4G39890	MSTRG.15209	0.562179	0.216717	0.999981	-0.830898
gene	AT4G20890	MSTRG.13631	1.82116	0.216762	0.999981	0.864861
gene	AT3G17910	MSTRG.9778	0.501768	0.216815	0.999981	-0.994907
gene	AT1G05160	MSTRG.351	0.365323	0.216873	0.999981	-1.45276
gene	AT5G67360	MSTRG.19780	1.75347	0.21689	0.999981	0.810215
gene	AT4G36870	MSTRG.14950	0.618767	0.216931	0.999981	-0.692533
gene	AT2G37260	MSTRG.7392	0.469236	0.21698	0.999981	-1.09161
gene	AT4G25240	MSTRG.13981	2.01702	0.217396	0.999981	1.01223
gene	AT1G76350	MSTRG.4840	1.77038	0.217634	0.999981	0.824057
gene	AT3G17930	MSTRG.9780	0.449356	0.217713	0.999981	-1.15407
gene	AT5G65560	MSTRG.19618	0.670676	0.217838	0.999981	-0.576311
gene	AT3G11950	MSTRG.9245	132.778	0.217857	0.999981	7.05287
gene	AT2G15530	MSTRG.5733	3.10908	0.218092	0.999981	1.63649
gene	AT4G17430	MSTRG.13386	1.78573	0.218096	0.999981	0.836512
gene	AT2G16890	MSTRG.5800	0.193171	0.218665	0.999981	-2.37205
gene	AT2G38740	MSTRG.7519	0.44584	0.218708	0.999981	-1.1654
gene	AT4G09731	MSTRG.12769	0.459455	0.218748	0.999981	-1.122
gene	AT2G17020	MSTRG.5810	1.6753	0.218844	0.999981	0.744415
gene	AT2G16390	MSTRG.5766	1.34946	0.218852	0.999981	0.432385
gene	AT1G56345	MSTRG.3459	0.438204	0.218945	0.999981	-1.19032
gene	AT1G32400	MSTRG.2478	2.61044	0.219037	0.999981	1.38429
gene	AT1G76150	MSTRG.4826	2.22087	0.219049	0.999981	1.15113
gene	AT5G04080	MSTRG.15508	0.389176	0.219188	0.999981	-1.3615
gene	AT4G21720	MSTRG.13699	0.196218	0.219258	0.999981	-2.34947
gene	AT5G44040	MSTRG.17926	1.78059	0.219313	0.999981	0.832352
gene	AT1G17690	MSTRG.1428	0.650075	0.219332	0.999981	-0.621321
gene	AT4G08500	MSTRG.12707	1.80079	0.219622	0.999981	0.84863
gene	AT2G27050	MSTRG.6575	1.33769	0.219754	0.999981	0.419744
gene	AT1G11210	MSTRG.879	2.86945	0.219777	0.999981	1.52078
gene	AT4G00380	MSTRG.12276	2.86906	0.219843	0.999981	1.52058
gene	AT2G42220	MSTRG.7828	0.724752	0.22016	0.999981	-0.46444
gene	AT1G50480	MSTRG.3009	2.31909	0.220189	0.999981	1.21356
gene	AT5G59010	MSTRG.19076	1.52917	0.22033	0.999981	0.612745
gene	AT2G11910	MSTRG.5624	0.498116	0.220428	0.999981	-1.00545
gene	AT1G79790	MSTRG.5142	0.489846	0.220876	0.999981	-1.0296
gene	AT1G16720	MSTRG.1342	1.64351	0.221479	0.999981	0.716782
gene	AT2G36960	MSTRG.7364	1.48573	0.221514	0.999981	0.571177
gene	AT2G21240	MSTRG.6145	0.7703	0.221549	0.999981	-0.376507
gene	AT1G62150	MSTRG.3728	2.49552	0.221599	0.999981	1.31934
gene	AT1G07040	MSTRG.507	2.33939	0.22165	0.999981	1.22613
gene	AT2G32090	MSTRG.6951	8.69026	0.221744	0.999981	3.1194
gene	AT1G57600	MSTRG.3485	0.544498	0.221754	0.999981	-0.877002
gene	AT5G66840	MSTRG.19738	0.390605	0.221821	0.999981	-1.35622
gene	AT5G06050	MSTRG.15668	0.624435	0.221889	0.999981	-0.679376
gene	AT3G18295	MSTRG.9815	0.0594403	0.221959	0.999981	-4.07241
gene	AT2G29679	MSTRG.6766	18.599	0.222054	0.999981	4.21715
gene	AT3G17650	MSTRG.9754	1.3669	0.222077	0.999981	0.45091
gene	AT1G71410	MSTRG.4434	1.54744	0.222297	0.999981	0.629881
gene	AT1G15260	MSTRG.1222	2.62697	0.222565	0.999981	1.3934
gene	AT3G11320	MSTRG.9193	0.433151	0.222655	0.999981	-1.20706
gene	AT5G14370	MSTRG.16308	0.535495	0.222724	0.999981	-0.901055
gene	AT3G05510	MSTRG.8704	0.400286	0.222747	0.999981	-1.3209
gene	AT3G19970	MSTRG.9954	0.280264	0.222863	0.999981	-1.83514
gene	AT3G18850	MSTRG.9858	0.502244	0.2229	0.999981	-0.993539
gene	AT5G19530	MSTRG.16745	0.57731	0.222944	0.999981	-0.792581
gene	AT5G63830	MSTRG.19446	2.7937	0.223017	0.999981	1.48218
gene	AT5G58430	MSTRG.19030	2.18083	0.223049	0.999981	1.12487
gene	AT3G50550	MSTRG.11184	0.793909	0.223151	0.999981	-0.332955
gene	AT5G61490	MSTRG.19266	6.03094	0.223186	0.999981	2.59238
gene	AT1G53090	MSTRG.3195	1.28584	0.223205	0.999981	0.362708
gene	AT5G49380	MSTRG.18348	0.402896	0.223217	0.999981	-1.31152
gene	AT5G16400	MSTRG.16482	1.99796	0.22328	0.999981	0.998526
gene	AT3G18780	MSTRG.9851	2.25164	0.223283	0.999981	1.17098
gene	AT2G15280	MSTRG.5719	4.28808	0.223306	0.999981	2.10033
gene	AT3G50700	MSTRG.11195	3.03978	0.223339	0.999981	1.60397
gene	AT4G09040	MSTRG.12735	0.504068	0.223504	0.999981	-0.98831
gene	AT3G63450	MSTRG.12239	0.145118	0.223644	0.999981	-2.7847
gene	AT5G53800	MSTRG.18677	0.496546	0.223652	0.999981	-1.01
gene	AT5G21920	MSTRG.16881	0.591881	0.223679	0.999981	-0.75662
gene	AT4G24520	MSTRG.13923	0.835058	0.223848	0.999981	-0.260052
gene	AT1G66670	MSTRG.4044	0.60546	0.223911	0.999981	-0.723896
gene	AT1G08340	MSTRG.621	20.8692	0.223999	0.999981	4.3833
gene	AT2G40690	MSTRG.7692	0.445093	0.224033	0.999981	-1.16782
gene	AT4G20070	MSTRG.13587	2.33896	0.224097	0.999981	1.22587
gene	AT1G02640	MSTRG.134	7.98903	0.224103	0.999981	2.99802
gene	AT2G45470	MSTRG.8090	1.52148	0.224322	0.999981	0.605476
gene	AT3G25540	MSTRG.10362	0.762915	0.224378	0.999981	-0.390407
gene	AT5G36230	MSTRG.17445	1.63905	0.224383	0.999981	0.712859
gene	AT5G64480	MSTRG.19512	0.483407	0.224397	0.999981	-1.04869
gene	AT5G07130	MSTRG.15755	0.132476	0.224432	0.999981	-2.9162
gene	AT5G37000	MSTRG.17461	0.34277	0.224433	0.999981	-1.54469
gene	AT4G24990	MSTRG.13962	1.75106	0.22462	0.999981	0.808226
gene	AT3G51830	MSTRG.11289	0.567076	0.224626	0.999981	-0.818386
gene	AT5G49830	MSTRG.18385	1.6697	0.224638	0.999981	0.739587
gene	AT1G07700	MSTRG.563	0.438905	0.224753	0.999981	-1.18802
gene	AT4G23820	MSTRG.13859	1.79842	0.224908	0.999981	0.846727
gene	AT1G30200	MSTRG.2305	1.84197	0.224909	0.999981	0.881253
gene	AT3G13530	MSTRG.9395	1.31104	0.22503	0.999981	0.390714
gene	AT1G16670	MSTRG.1337	2.41267	0.225171	0.999981	1.27063
gene	AT4G38120	MSTRG.15064	0.559549	0.225289	0.999981	-0.837663
gene	AT4G12400	MSTRG.12939	3.88487	0.225572	0.999981	1.95787
gene	AT4G11970	MSTRG.12914	0.0437753	0.225696	0.999981	-4.51374
gene	AT4G02540	MSTRG.12462	1.88553	0.225816	0.999981	0.91497
gene	AT3G26085	MSTRG.10417	1.37836	0.225818	0.999981	0.462957
gene	AT5G66052	MSTRG.19664	2.83849	0.22587	0.999981	1.50513
gene	AT5G49300	MSTRG.18343	17.125	0.226091	0.999981	4.09803
gene	AT1G23740	MSTRG.1867	0.629974	0.226312	0.999981	-0.666636
gene	AT4G18905	MSTRG.13506	0.489268	0.226413	0.999981	-1.0313
gene	AT4G39363	MSTRG.15165	0.460211	0.22683	0.999981	-1.11963
gene	AT3G29400	MSTRG.10667	0.72331	0.226869	0.999981	-0.467313
gene	AT4G35140	MSTRG.14810	0.335841	0.22687	0.999981	-1.57415
gene	AT3G04580	MSTRG.8615	1.68722	0.226972	0.999981	0.754652
gene	AT5G16040	MSTRG.16451	0.421762	0.227018	0.999981	-1.2455
gene	AT2G05920	MSTRG.5536	1.32876	0.22705	0.999981	0.410078
gene	AT1G52825	MSTRG.3172	14.2831	0.227108	0.999981	3.83623
gene	AT2G46240	MSTRG.8158	3.34031	0.2272	0.999981	1.73998
gene	AT3G13490	MSTRG.9391	0.738006	0.227205	0.999981	-0.438295
gene	AT5G11060	MSTRG.16060	0.692405	0.22735	0.999981	-0.530311
gene	AT2G01210	MSTRG.5258	2.57633	0.227636	0.999981	1.36532
gene	AT5G43160	MSTRG.17865	9.6909	0.227718	0.999981	3.27663
gene	AT4G20130	MSTRG.13592	0.558399	0.228325	0.999981	-0.840633
gene	AT2G17560	MSTRG.5852	0.793824	0.22835	0.999981	-0.333109
gene	AT5G14090	MSTRG.16288	1.92839	0.228446	0.999981	0.947399
gene	AT4G17540	MSTRG.13398	0.609829	0.228499	0.999981	-0.713523
gene	AT2G42790	MSTRG.7870	1.39311	0.228538	0.999981	0.478309
gene	AT4G29510	MSTRG.14324	0.580174	0.228577	0.999981	-0.785442
gene	AT3G23920	MSTRG.10260	2.35081	0.229283	0.999981	1.23316
gene	AT1G80700	MSTRG.5215	0.558825	0.229435	0.999981	-0.83953
gene	AT2G07783	MSTRG.5576	3.05683	0.229469	0.999981	1.61203
gene	AT5G02740	MSTRG.15389	0.284664	0.229487	0.999981	-1.81267
gene	AT3G28700	MSTRG.10616	0.486077	0.229883	0.999981	-1.04074
gene	AT5G54660	MSTRG.18738	0.357886	0.229952	0.999981	-1.48243
gene	AT4G32940	MSTRG.14621	2.40151	0.229964	0.999981	1.26394
gene	AT1G06530	MSTRG.462	0.47974	0.230232	0.999981	-1.05967
gene	AT3G06680	MSTRG.8831	0.151765	0.230451	0.999981	-2.72009
gene	AT4G35987	MSTRG.14880	1.77574	0.230506	0.999981	0.828424
gene	AT4G09000	MSTRG.12730	1.68007	0.230511	0.999981	0.748523
gene	AT5G03430	MSTRG.15453	2.58983	0.230526	0.999981	1.37286
gene	AT2G38400	MSTRG.7488	2.86288	0.230897	0.999981	1.51747
gene	AT4G39820	MSTRG.15202	0.558633	0.230908	0.999981	-0.840026
gene	AT1G13820	MSTRG.1085	0.644153	0.231103	0.999981	-0.634525
gene	AT2G25080	MSTRG.6419	2.92592	0.231219	0.999981	1.54889
gene	AT3G06790	MSTRG.8842	0.436181	0.231283	0.999981	-1.197
gene	AT5G65700	MSTRG.19629	1.31132	0.231527	0.999981	0.391015
gene	AT1G15690	MSTRG.1253	1.39563	0.23161	0.999981	0.480917
gene	AT3G62220	MSTRG.12140	0.260414	0.231725	0.999981	-1.94112
gene	AT4G19670	MSTRG.13562	1.61396	0.231772	0.999981	0.690602
gene	AT3G05760	MSTRG.8736	0.467631	0.231812	0.999981	-1.09656
gene	AT4G22220	MSTRG.13730	1.58552	0.231834	0.999981	0.664959
gene	AT5G21160	MSTRG.16873	0.612642	0.23186	0.999981	-0.706885
gene	AT5G18950	MSTRG.16691	2.7297	0.231862	0.999981	1.44874
gene	AT5G38980	MSTRG.17569	6.43637	0.232087	0.999981	2.68625
gene	AT1G19000	MSTRG.1529	2.35781	0.232228	0.999981	1.23745
gene	AT1G23780	MSTRG.1865	1.44854	0.232247	0.999981	0.534595
gene	AT5G07320	MSTRG.15773	0.484459	0.232409	0.999981	-1.04555
gene	AT1G65040	MSTRG.3952	1.1707	0.232901	0.999981	0.227369
gene	AT3G52910	MSTRG.11392	0.580332	0.232949	0.999981	-0.78505
gene	AT4G33470	MSTRG.14667	0.731704	0.232998	0.999981	-0.450668
gene	AT1G29690	MSTRG.2265	1.30281	0.233173	0.999981	0.38163
gene	AT1G20840	MSTRG.1666	1.58225	0.233204	0.999981	0.661973
gene	AT1G01820	MSTRG.66	0.553621	0.233225	0.999981	-0.853029
gene	AT3G49590	MSTRG.11117	2.09841	0.233256	0.999981	1.0693
gene	AT5G03415	MSTRG.15451	0.433045	0.233326	0.999981	-1.20741
gene	AT5G42790	MSTRG.17836	1.93985	0.233477	0.999981	0.955947
gene	AT3G01440	MSTRG.8351	2.45072	0.233623	0.999981	1.29321
gene	AT1G59600	MSTRG.3553	0.603804	0.233652	0.999981	-0.727847
gene	AT5G22950	MSTRG.16957	1.95148	0.23371	0.999981	0.964569
gene	AT1G29800	MSTRG.2277	0.191186	0.233805	0.999981	-2.38695
gene	AT3G22880	MSTRG.10179	1.90582	0.233837	0.999981	0.930413
gene	AT3G58970	MSTRG.11884	2.0496	0.233961	0.999981	1.03534
gene	AT4G32240	MSTRG.14552	0.565375	0.233975	0.999981	-0.822721
gene	AT3G02450	MSTRG.8442	0.695839	0.234035	0.999981	-0.523175
gene	AT3G14840	MSTRG.9519	1.71297	0.2341	0.999981	0.7765
gene	AT4G36630	MSTRG.14927	2.0057	0.234241	0.999981	1.00411
gene	AT5G23575	MSTRG.17007	1.48498	0.234284	0.999981	0.570445
gene	AT1G29320	MSTRG.2233	0.289444	0.234454	0.999981	-1.78864
gene	AT2G36070	MSTRG.7287	0.501036	0.234468	0.999981	-0.997013
gene	AT4G38950	MSTRG.15133	0.350612	0.23472	0.999981	-1.51205
gene	AT2G15480	MSTRG.5728	4.39928	0.234739	0.999981	2.13727
gene	AT5G17560	MSTRG.16564	2.44971	0.234887	0.999981	1.29261
gene	AT1G17080	MSTRG.1372	8.73486	0.234927	0.999981	3.12678
gene	AT3G49900	MSTRG.11146	0.405992	0.23493	0.999981	-1.30048
gene	AT1G11910	MSTRG.941	1.31985	0.235052	0.999981	0.400376
gene	AT2G03820	MSTRG.5433	1.89479	0.235093	0.999981	0.922037
gene	AT1G52320	MSTRG.3131	2.27408	0.235208	0.999981	1.18528
gene	AT5G39340	MSTRG.17584	2.12211	0.235259	0.999981	1.0855
gene	AT3G20370	MSTRG.9992	2.96703	0.235633	0.999981	1.56902
gene	AT3G07720	MSTRG.8933	0.499838	0.235659	0.999981	-1.00047
gene	AT3G04950	MSTRG.8654	2.55216	0.235929	0.999981	1.35172
gene	AT4G17550	MSTRG.13399	0.348876	0.236019	0.999981	-1.51921
gene	AT3G05980	MSTRG.8758	3.42983	0.236031	0.999981	1.77813
gene	AT1G13940	MSTRG.1091	1.6164	0.23608	0.999981	0.692789
gene	AT4G17900	MSTRG.13428	5.97608	0.236096	0.999981	2.5792
gene	AT3G59870	MSTRG.11956	0.607203	0.236176	0.999981	-0.719749
gene	AT5G50250	MSTRG.18417	0.54614	0.236263	0.999981	-0.872657
gene	AT4G31000	MSTRG.14448	0.653305	0.236367	0.999981	-0.614172
gene	AT3G13940	MSTRG.9440	0.405285	0.236404	0.999981	-1.30299
gene	AT3G14067	MSTRG.9450	2.56314	0.236458	0.999981	1.35791
gene	AT1G55000	MSTRG.3348	3.4869	0.236484	0.999981	1.80194
gene	AT3G52280	MSTRG.11331	0.616167	0.236605	0.999981	-0.698607
gene	AT2G46250	MSTRG.8159	2.84402	0.236789	0.999981	1.50793
gene	AT1G68560	MSTRG.4202	1.80485	0.236821	0.999981	0.851876
gene	AT1G02300	MSTRG.109	0.623243	0.236871	0.999981	-0.682134
gene	AT3G30775	MSTRG.10694	8.97263	0.236963	0.999981	3.16553
gene	AT3G01790	MSTRG.8386	0.356097	0.237011	0.999981	-1.48966
gene	AT1G50710	MSTRG.3029	0.615246	0.23707	0.999981	-0.700765
gene	AT1G07240	MSTRG.526	1.76368	0.237173	0.999981	0.81859
gene	AT3G25710	MSTRG.10378	3.02206	0.237206	0.999981	1.59553
gene	AT1G74940	MSTRG.4725	4.73224	0.237226	0.999981	2.24252
gene	AT2G01680	MSTRG.5294	2.16268	0.237315	0.999981	1.11282
gene	AT4G02450	MSTRG.12453	0.435563	0.237347	0.999981	-1.19905
gene	AT5G52530	MSTRG.18587	1.25513	0.237643	0.999981	0.327834
gene	AT4G32830	MSTRG.14609	0.639268	0.237706	0.999981	-0.645508
gene	AT3G11330	MSTRG.9194	0.480338	0.237801	0.999981	-1.05788
gene	AT1G21110	MSTRG.1687	3.1136	0.237872	0.999981	1.63858
gene	AT5G54920	MSTRG.18761	0.520647	0.237989	0.999981	-0.941624
gene	AT5G53300	MSTRG.18643	1.90333	0.238233	0.999981	0.928528
gene	AT3G06440	MSTRG.8804	1.75808	0.238331	0.999981	0.814004
gene	AT5G03970	MSTRG.15499	2.2965	0.238411	0.999981	1.19944
gene	AT5G53060	MSTRG.18630	0.147527	0.238472	0.999981	-2.76094
gene	AT1G66740	MSTRG.4051	2.03427	0.238579	0.999981	1.02451
gene	AT2G04400	MSTRG.5465	0.601133	0.238608	0.999981	-0.734243
gene	AT3G20050	MSTRG.9962	0.563087	0.238634	0.999981	-0.828571
gene	AT5G66570	MSTRG.19713	1.5141	0.238881	0.999981	0.598456
gene	AT2G48070	MSTRG.8306	0.544837	0.238931	0.999981	-0.876105
gene	AT3G20500	MSTRG.10004	1.66244	0.23898	0.999981	0.733305
gene	AT1G48480	MSTRG.2865	1.5752	0.2392	0.999981	0.655531
gene	AT5G13850	MSTRG.16267	1.76572	0.239356	0.999981	0.82026
gene	AT5G67370	MSTRG.19781	0.635593	0.239388	0.999981	-0.653824
gene	AT1G64355	MSTRG.3891	0.682367	0.23945	0.999981	-0.551379
gene	AT2G34420	MSTRG.7147	2.54951	0.239527	0.999981	1.35022
gene	AT3G15950	MSTRG.9623	3.24829	0.240312	0.999981	1.69968
gene	AT2G39800	MSTRG.7611	0.334525	0.240321	0.999981	-1.57981
gene	AT3G47350	MSTRG.10942	1.76642	0.240435	0.999981	0.82083
gene	AT5G26980	MSTRG.17246	2.63446	0.24054	0.999981	1.39751
gene	AT1G48450	MSTRG.2863	1.44622	0.240587	0.999981	0.532285
gene	AT4G11360	MSTRG.12878	11.0218	0.240614	0.999981	3.46229
gene	AT1G55850	MSTRG.3415	2.39484	0.240676	0.999981	1.25993
gene	AT3G20150	MSTRG.9972	0.490247	0.240682	0.999981	-1.02842
gene	AT1G30610	MSTRG.2344	0.3414	0.240706	0.999981	-1.55047
gene	AT2G30070	MSTRG.6791	0.541422	0.240719	0.999981	-0.885176
gene	AT1G31540	MSTRG.2409	1.6084	0.240752	0.999981	0.685622
gene	AT2G07675	MSTRG.5571	0.50674	0.24077	0.999981	-0.980682
gene	AT1G74020	MSTRG.4647	2.33098	0.240822	0.999981	1.22094
gene	AT5G65970	MSTRG.19655	0.44798	0.240851	0.999981	-1.15849
gene	AT4G22720	MSTRG.13775	0.546099	0.241091	0.999981	-0.872765
gene	AT5G23110	MSTRG.16966	1.46156	0.241133	0.999981	0.547507
gene	AT4G31360	MSTRG.14476	0.262854	0.241191	0.999981	-1.92766
gene	AT1G77770	MSTRG.4971	1.52233	0.241288	0.999981	0.60628
gene	AT5G01230	MSTRG.15256	0.603673	0.241332	0.999981	-0.728161
gene	AT4G31510	MSTRG.14492	3.33722	0.241574	0.999981	1.73865
gene	AT3G27880	MSTRG.10564	6.00779	0.241584	0.999981	2.58683
gene	AT1G05910	MSTRG.416	0.543295	0.241604	0.999981	-0.880194
gene	AT3G29090	MSTRG.10646	0.57748	0.242076	0.999981	-0.792157
gene	AT5G41190	MSTRG.17719	0.375048	0.242096	0.999981	-1.41485
gene	AT1G62330	MSTRG.3743	0.533563	0.242393	0.999981	-0.906271
gene	AT4G24020	MSTRG.13875	1.37825	0.242592	0.999981	0.46284
gene	AT1G62810	MSTRG.3779	2.026	0.242734	0.999981	1.01863
gene	AT1G27020	MSTRG.2055	4.5901	0.24281	0.999981	2.19852
gene	AT1G24350	MSTRG.1909	0.136546	0.243013	0.999981	-2.87255
gene	AT1G10120	MSTRG.783	0.639467	0.243107	0.999981	-0.645059
gene	AT4G18520	MSTRG.13479	1.77144	0.243299	0.999981	0.824922
gene	AT2G17030	MSTRG.5811	2.35674	0.243322	0.999981	1.23679
gene	AT2G39090	MSTRG.7546	0.665909	0.243354	0.999981	-0.586602
gene	AT1G22790	MSTRG.1801	1.64187	0.243599	0.999981	0.715341
gene	AT3G12340	MSTRG.9279	0.427998	0.243895	0.999981	-1.22432
gene	AT2G03060	MSTRG.5386	3.0871	0.243904	0.999981	1.62625
gene	AT1G60640	MSTRG.3617	0.304488	0.243915	0.999981	-1.71554
gene	AT3G55630	MSTRG.11627	0.723595	0.243939	0.999981	-0.466746
gene	AT1G66970	MSTRG.4070	1.93981	0.24398	0.999981	0.955913
gene	AT5G04060	MSTRG.15506	1.99319	0.244229	0.999981	0.995081
gene	AT1G51510	MSTRG.3074	0.742544	0.244308	0.999981	-0.429452
gene	AT1G61890	MSTRG.3712	0.420945	0.244424	0.999981	-1.2483
gene	AT5G55120	MSTRG.18775	0.550111	0.244577	0.999981	-0.862206
gene	AT2G20230	MSTRG.6047	2.78344	0.24461	0.999981	1.47687
gene	AT2G24645	MSTRG.6391	1.8972	0.24472	0.999981	0.923874
gene	AT5G64460	MSTRG.19510	1.4675	0.244832	0.999981	0.553358
gene	AT5G43830	MSTRG.17907	2.36482	0.244861	0.999981	1.24173
gene	AT5G51280	MSTRG.18497	1.3135	0.244911	0.999981	0.393413
gene	AT5G46450	MSTRG.18119	2.71021	0.24503	0.999981	1.4384
gene	AT1G54110	MSTRG.3285	4.21134	0.245044	0.999981	2.07428
gene	AT5G56240	MSTRG.18857	1.5862	0.245109	0.999981	0.665576
gene	AT5G55740	MSTRG.18821	1.28321	0.245118	0.999981	0.359759
gene	AT5G39940	MSTRG.17619	0.279743	0.245123	0.999981	-1.83782
gene	AT1G77170	MSTRG.4919	0.681245	0.245204	0.999981	-0.553755
gene	AT1G79110	MSTRG.5087	0.320699	0.245435	0.999981	-1.64071
gene	AT1G45233	MSTRG.2759	21.9461	0.245605	0.999981	4.45589
gene	AT5G41120	MSTRG.17713	3.52348	0.245723	0.999981	1.817
gene	AT5G26600	MSTRG.17228	1.75251	0.245906	0.999981	0.809422
gene	AT3G16570	MSTRG.9674	2.74895	0.245941	0.999981	1.45888
gene	AT5G55730	MSTRG.18820	0.572583	0.24607	0.999981	-0.804444
gene	AT1G75780	MSTRG.4795	2.1303	0.246109	0.999981	1.09106
gene	AT2G46810	MSTRG.8214	0.381554	0.246504	0.999981	-1.39004
gene	AT1G20140	MSTRG.1617	2.70649	0.246689	0.999981	1.43642
gene	AT1G78820	MSTRG.5054	1.58957	0.246794	0.999981	0.668638
gene	AT5G14780	MSTRG.16343	2.52281	0.246806	0.999981	1.33503
gene	AT1G53345	MSTRG.3222	2.12122	0.246962	0.999981	1.08489
gene	AT3G10680	MSTRG.9146	0.253739	0.247083	0.999981	-1.97858
gene	AT1G11330	MSTRG.889	1.60278	0.247371	0.999981	0.680576
gene	AT5G56730	MSTRG.18889	0.511316	0.247431	0.999981	-0.967713
gene	AT4G34910	MSTRG.14791	0.499604	0.247541	0.999981	-1.00114
gene	AT5G36170	MSTRG.17440	0.594853	0.247592	0.999981	-0.749395
gene	AT5G05920	MSTRG.15656	0.268178	0.247747	0.999981	-1.89874
gene	AT2G44490	MSTRG.8017	1.72011	0.247789	0.999981	0.782504
gene	AT3G52760	MSTRG.11377	2.62557	0.247789	0.999981	1.39263
gene	AT4G33300	MSTRG.14652	1.37671	0.247802	0.999981	0.461229
gene	AT3G54590	MSTRG.11532	0.0882236	0.247823	0.999981	-3.50269
gene	AT5G15050	MSTRG.16363	1.27262	0.247948	0.999981	0.3478
gene	AT1G77250	MSTRG.4924	3.75053	0.248029	0.999981	1.9071
gene	AT2G24600	MSTRG.6389	6.88926	0.248033	0.999981	2.78435
gene	AT3G06510	MSTRG.8812	0.825134	0.248097	0.999981	-0.277299
gene	AT5G57685	MSTRG.18967	2.35745	0.248119	0.999981	1.23723
gene	AT5G52440	MSTRG.18581	0.550185	0.248247	0.999981	-0.862012
gene	AT1G12050	MSTRG.954	1.27547	0.24826	0.999981	0.351027
gene	AT1G80770	MSTRG.5220	0.443359	0.248267	0.999981	-1.17345
gene	AT4G00752	MSTRG.12306	0.63651	0.248315	0.999981	-0.651744
gene	AT5G09450	MSTRG.15919	1.75336	0.248316	0.999981	0.810121
gene	AT2G43745	MSTRG.7957	1.635	0.248409	0.999981	0.709293
gene	AT1G71920	MSTRG.4474	12.5332	0.248492	0.999981	3.64768
gene	AT3G23760	MSTRG.10248	2.80391	0.248751	0.999981	1.48744
gene	AT5G09660	MSTRG.15930	1.93943	0.2488	0.999981	0.955634
gene	AT5G02680	MSTRG.15388	0.131447	0.248879	0.999981	-2.92745
gene	AT3G14620	MSTRG.9504	1.67253	0.249313	0.999981	0.742031
gene	AT5G64430	MSTRG.19508	1.8001	0.249315	0.999981	0.848074
gene	AT1G70570	MSTRG.4369	0.650138	0.249331	0.999981	-0.621182
gene	AT4G03320	MSTRG.12528	2.81234	0.249475	0.999981	1.49177
gene	AT5G20680	MSTRG.16837	0.677457	0.249533	0.999981	-0.561798
gene	AT4G30190	MSTRG.14373	1.6808	0.249555	0.999981	0.749147
gene	AT5G53880	MSTRG.18682	0.142116	0.249618	0.999981	-2.81486
gene	AT4G30110	MSTRG.14367	0.518886	0.249636	0.999981	-0.946511
gene	AT3G22840	MSTRG.10176	0.200819	0.249782	0.999981	-2.31603
gene	AT5G63520	MSTRG.19422	0.783811	0.249794	0.999981	-0.351421
gene	AT3G08640	MSTRG.8973	0.358767	0.249934	0.999981	-1.47888
gene	AT5G56380	MSTRG.18869	0.212486	0.250136	0.999981	-2.23456
gene	AT5G55850	MSTRG.18828	2.61392	0.250527	0.999981	1.38621
gene	AT1G03940	MSTRG.245	0.133334	0.250608	0.999981	-2.90689
gene	AT5G07180	MSTRG.15768	0.633187	0.250685	0.999981	-0.659295
gene	AT1G01950	MSTRG.87	0.477036	0.250709	0.999981	-1.06783
gene	AT1G54460	MSTRG.3314	0.72968	0.250729	0.999981	-0.454664
gene	AT2G48020	MSTRG.8303	1.80986	0.250799	0.999981	0.855876
gene	AT4G17060	MSTRG.13354	0.656034	0.250814	0.999981	-0.608158
gene	AT2G32730	MSTRG.7006	1.43385	0.250859	0.999981	0.519889
gene	AT2G16380	MSTRG.5765	2.37887	0.251109	0.999981	1.25028
gene	AT5G28030	MSTRG.17316	0.0811557	0.251175	0.999981	-3.62316
gene	AT3G28290	MSTRG.10595	3.10305	0.251352	0.999981	1.63369
gene	AT5G10160	MSTRG.15970	0.44045	0.2516	0.999981	-1.18295
gene	AT4G24490	MSTRG.13920	1.50792	0.251676	0.999981	0.592564
gene	AT1G15880	MSTRG.1270	1.43578	0.251799	0.999981	0.521833
gene	AT5G27720	MSTRG.17295	0.680627	0.25187	0.999981	-0.555064
gene	AT5G05090	MSTRG.15586	3.50816	0.251954	0.999981	1.81071
gene	AT2G19430	MSTRG.5989	0.488756	0.251972	0.999981	-1.03281
gene	AT1G70630	MSTRG.4376	0.176539	0.251975	0.999981	-2.50194
gene	AT1G15570	MSTRG.1248	0.597536	0.25209	0.999981	-0.742903
gene	AT1G15250	MSTRG.1221	0.470706	0.252164	0.999981	-1.0871
gene	AT1G10060	MSTRG.778	0.476568	0.252179	0.999981	-1.06925
gene	AT4G17615	MSTRG.13404	1.72148	0.25239	0.999981	0.783646
gene	AT1G23310	MSTRG.1845	1.78123	0.252434	0.999981	0.832875
gene	AT3G59950	MSTRG.11963	1.82009	0.252533	0.999981	0.864013
gene	AT1G33590	MSTRG.2550	2.80099	0.252555	0.999981	1.48594
gene	AT1G13900	MSTRG.1089	1.86752	0.252585	0.999981	0.901122
gene	AT3G03640	MSTRG.8545	1.23163	0.252755	0.999981	0.300567
gene	AT3G46000	MSTRG.10863	1.75115	0.252771	0.999981	0.808302
gene	AT4G23400	MSTRG.13825	6.4238	0.252831	0.999981	2.68343
gene	AT3G25760	MSTRG.10385	2.00349	0.252932	0.999981	1.00252
gene	AT5G65670	MSTRG.19627	0.774161	0.252989	0.999981	-0.369294
gene	AT5G28370	MSTRG.17330	1.62813	0.253104	0.999981	0.70322
gene	AT1G49940	MSTRG.2970	0.0490915	0.253176	0.999981	-4.34838
gene	AT2G33390	MSTRG.7054	0.577751	0.253526	0.999981	-0.79148
gene	AT1G75370	MSTRG.4759	0.624237	0.253666	0.999981	-0.679835
gene	AT1G32440	MSTRG.2481	0.69217	0.25389	0.999981	-0.530802
gene	AT3G17880	MSTRG.9775	1.59459	0.2539	0.999981	0.673181
gene	AT2G16070	MSTRG.5754	1.65126	0.253901	0.999981	0.723568
gene	AT1G33520	MSTRG.2546	0.423079	0.253961	0.999981	-1.241
gene	AT4G26940	MSTRG.14122	0.722018	0.254079	0.999981	-0.469893
gene	AT2G17520	MSTRG.5845	1.71359	0.254335	0.999981	0.777025
gene	AT5G05950	MSTRG.15662	3.35739	0.254448	0.999981	1.74734
gene	AT1G58360	MSTRG.3523	0.853131	0.254578	0.999981	-0.229161
gene	AT3G11820	MSTRG.9234	3.39848	0.254667	0.999981	1.76489
gene	AT3G09150	MSTRG.9017	0.608851	0.254775	0.999981	-0.715838
gene	AT2G37390	MSTRG.7404	0.379552	0.254793	0.999981	-1.39763
gene	AT1G60270	MSTRG.3595	0.181105	0.254815	0.999981	-2.46511
gene	AT5G08000	MSTRG.15820	1.49617	0.254821	0.999981	0.581272
gene	AT4G38160	MSTRG.15061	2.02451	0.254839	0.999981	1.01758
gene	AT4G16890	MSTRG.13337	1.41543	0.255028	0.999981	0.501243
gene	AT2G15000	MSTRG.5704	0.237653	0.255076	0.999981	-2.07307
gene	AT2G17450	MSTRG.5840	8.56482	0.255192	0.999981	3.09842
gene	AT2G46320	MSTRG.8165	0.477153	0.255219	0.999981	-1.06748
gene	AT5G11580	MSTRG.16104	0.851536	0.255429	0.999981	-0.23186
[truncated: 11,447 more rows]

## Sheet: Log2FC 1 and -1, p<0.05
Supplemental Table 2: Differentially expressed genes (DEGs) in 800 µM SFN treatment.
feature	gene_name	id	fc	pval	qval	Log2FC
gene	AT1G55040	MSTRG.3351	0.0129244	0.0426023	0.999981	-6.27376
gene	AT3G46668	MSTRG.10905	0.0160016	0.0426023	0.999981	-5.96564
gene	AT2G40316	MSTRG.7660	0.0161645	0.0112472	0.999981	-5.95103
gene	AT4G35810	MSTRG.14861	0.0296997	0.0107508	0.999981	-5.07341
gene	AT4G30140	MSTRG.14369	0.071217	0.025811	0.999981	-3.81164
gene	AT2G33980	MSTRG.7101	0.100237	0.0263065	0.999981	-3.31852
gene	AT1G18075	MSTRG.1456	0.106677	0.0445896	0.999981	-3.22868
gene	AT3G01850	MSTRG.8392	0.136925	0.0148991	0.999981	-2.86854
gene	AT1G28710	MSTRG.2192	0.143175	0.00863039	0.999981	-2.80415
gene	AT4G13720	MSTRG.13049	0.148633	0.0465845	0.999981	-2.75017
gene	AT2G29090	MSTRG.6723	0.172494	0.0391792	0.999981	-2.53538
gene	AT2G41705	MSTRG.7784	0.200849	0.0305595	0.999981	-2.31582
gene	AT4G02425	MSTRG.12450	0.201624	0.00500491	0.999981	-2.31026
gene	AT3G55500	MSTRG.11617	0.2022	0.0362911	0.999981	-2.30615
gene	AT2G31560	MSTRG.6913	0.202825	0.00649497	0.999981	-2.30169
gene	AT4G32560	MSTRG.14583	0.216334	0.0381391	0.999981	-2.20867
gene	AT1G76405	MSTRG.4847	0.22208	0.0069232	0.999981	-2.17085
gene	AT3G24080	MSTRG.10272	0.225032	0.024614	0.999981	-2.1518
gene	AT1G19970	MSTRG.1603	0.227697	0.0240097	0.999981	-2.13481
gene	AT3G12860	MSTRG.9322	0.242507	0.0470825	0.999981	-2.0439
gene	AT2G44820	MSTRG.8042	0.244057	0.027587	0.999981	-2.03471
gene	AT3G08620	MSTRG.8970	0.250788	0.0296488	0.999981	-1.99546
gene	AT4G36648	MSTRG.14929	0.25683	0.00508012	0.999981	-1.96111
gene	AT1G03360	MSTRG.197	0.259693	0.0400404	0.999981	-1.94512
gene	AT1G20220	MSTRG.1622	0.269435	0.0354963	0.999981	-1.89199
gene	AT1G15200	MSTRG.1215	0.280543	0.0445985	0.999981	-1.8337
gene	AT5G23750	MSTRG.17022	0.280967	0.0136872	0.999981	-1.83153
gene	AT3G56080	MSTRG.11666	0.283631	0.00376744	0.999981	-1.81791
gene	AT4G22990	MSTRG.13801	0.292171	0.0431571	0.999981	-1.77512
gene	AT4G12030	MSTRG.12918	0.295238	0.046401	0.999981	-1.76005
gene	AT1G30690	MSTRG.2350	0.29676	0.0296378	0.999981	-1.75263
gene	AT5G19840	MSTRG.16769	0.299154	0.0165262	0.999981	-1.74104
gene	AT2G13975.2	MSTRG.5664	0.307739	0.0479347	0.999981	-1.70022
gene	AT1G47830	MSTRG.2822	0.313641	0.0475632	0.999981	-1.67281
gene	AT4G15030	MSTRG.13174	0.318042	0.0096707	0.999981	-1.65271
gene	AT5G01500	MSTRG.15279	0.319821	0.0370603	0.999981	-1.64466
gene	AT2G43080	MSTRG.7897	0.322862	0.0213396	0.999981	-1.63101
gene	AT1G35780	MSTRG.2656	0.330913	0.027911	0.999981	-1.59548
gene	AT3G53900	MSTRG.11473	0.331892	0.0166894	0.999981	-1.59121
gene	AT3G33520	MSTRG.10701	0.337768	0.045808	0.999981	-1.5659
gene	AT1G09290	MSTRG.709	0.343663	0.0415	0.999981	-1.54094
gene	AT3G27520	MSTRG.10535	0.344862	0.0488302	0.999981	-1.53591
gene	AT2G31190	MSTRG.6889	0.349656	0.00823246	0.999981	-1.51599
gene	AT1G51160	MSTRG.3053	0.350573	0.0409073	0.999981	-1.51221
gene	AT1G47970	MSTRG.2829	0.352452	0.0443949	0.999981	-1.5045
gene	AT1G11750	MSTRG.926	0.362939	0.0379938	0.999981	-1.4622
gene	AT5G65240	MSTRG.19585	0.370829	0.0295978	0.999981	-1.43117
gene	AT5G10070	MSTRG.15964	0.37221	0.00932276	0.999981	-1.42581
gene	AT5G51050	MSTRG.18476	0.389765	0.0396461	0.999981	-1.35932
gene	AT1G35110.1	MSTRG.2623	0.391616	0.046551	0.999981	-1.35249
gene	AT5G47760	MSTRG.18220	0.396208	0.00699409	0.999981	-1.33567
gene	AT3G20230	MSTRG.9978	0.400374	0.00813005	0.999981	-1.32058
gene	AT2G22490	MSTRG.6227	0.410189	0.0182808	0.999981	-1.28564
gene	AT1G49580	MSTRG.2940	0.410824	0.0391117	0.999981	-1.28341
gene	AT5G50150	MSTRG.18408	0.41301	0.0479592	0.999981	-1.27575
gene	AT3G05640	MSTRG.8717	0.413691	0.0309697	0.999981	-1.27337
gene	AT3G27550	MSTRG.10538	0.413973	0.0434558	0.999981	-1.27239
gene	AT3G10030	MSTRG.9083	0.420849	0.0330874	0.999981	-1.24863
gene	AT2G21370	MSTRG.6154	0.428931	0.0413478	0.999981	-1.22118
gene	AT4G30990	MSTRG.14445	0.430707	0.0309718	0.999981	-1.21522
gene	AT5G56900	MSTRG.18901	0.433304	0.023333	0.999981	-1.20655
gene	AT5G66060	MSTRG.19667	0.437841	0.0334295	0.999981	-1.19152
gene	AT2G38025	MSTRG.7455	0.438079	0.0118995	0.999981	-1.19074
gene	AT1G79880	MSTRG.5153	0.438483	0.0466143	0.999981	-1.18941
gene	AT4G13670	MSTRG.13046	0.454487	0.0382523	0.999981	-1.13769
gene	AT1G64330	MSTRG.3888	0.457567	0.0392517	0.999981	-1.12795
gene	AT3G47450	MSTRG.10949	0.46239	0.00125299	0.999981	-1.11282
gene	AT3G04550	MSTRG.8613	0.465409	0.047816	0.999981	-1.10343
gene	AT3G04590	MSTRG.8616	0.472324	0.0264209	0.999981	-1.08215
gene	AT1G33290	MSTRG.2531	0.472523	0.0370655	0.999981	-1.08154
gene	AT4G27560	MSTRG.14174	0.476917	0.00495853	0.999981	-1.06819
gene	AT1G42430	MSTRG.2680	0.476991	0.0209294	0.999981	-1.06796
gene	AT5G66530	MSTRG.19706	0.477348	0.00135152	0.999981	-1.06689
gene	AT5G19210	MSTRG.16714	0.489371	0.0372159	0.999981	-1.031
gene	AT3G54720	MSTRG.11546	0.491513	0.030116	0.999981	-1.0247
gene	AT5G22830	MSTRG.16947	0.494434	0.0387008	0.999981	-1.01615
gene	AT5G04160	MSTRG.15512	0.494623	0.00710733	0.999981	-1.0156
gene	AT4G23020	MSTRG.13804	0.498433	0.0360889	0.999981	-1.00453
gene	AT3G26400	MSTRG.10431	0.499527	0.0388636	0.999981	-1.00137
gene	AT4G26650	MSTRG.14100	2.00774	0.00524129	0.999981	1.00557
gene	AT3G58530	MSTRG.11848	2.02789	0.00249017	0.999981	1.01998
gene	AT4G17260	MSTRG.13372	2.03476	0.0293701	0.999981	1.02486
gene	AT2G30330	MSTRG.6810	2.05639	0.0121454	0.999981	1.04011
gene	AT1G56130	MSTRG.3450	2.08325	0.00229253	0.999981	1.05883
gene	AT5G39950	MSTRG.17620	2.087	0.0396554	0.999981	1.06143
gene	AT4G14420	MSTRG.13115	2.08873	0.00659999	0.999981	1.06263
gene	AT1G31340	MSTRG.2397	2.09475	0.000671116	0.999981	1.06678
gene	AT5G16660	MSTRG.16507	2.10736	0.0130725	0.999981	1.07543
gene	AT5G44250	MSTRG.17947	2.11464	0.0132323	0.999981	1.08041
gene	AT4G32285	MSTRG.14558	2.11867	0.039844	0.999981	1.08316
gene	AT4G31390	MSTRG.14478	2.13043	0.0486929	0.999981	1.09115
gene	AT5G04930	MSTRG.15578	2.1531	0.0158257	0.999981	1.10642
gene	AT2G41110	MSTRG.7733	2.20719	0.0285103	0.999981	1.14221
gene	AT1G02305	MSTRG.110	2.22453	0.0423135	0.999981	1.1535
gene	AT5G57460	MSTRG.18952	2.26165	0.0361246	0.999981	1.17738
gene	AT5G45130	MSTRG.18015	2.2642	0.0480597	0.999981	1.179
gene	AT4G17870	MSTRG.13424	2.28514	0.00272826	0.999981	1.19228
gene	AT5G24260	MSTRG.17063	2.28932	0.0202593	0.999981	1.19492
gene	AT3G24120	MSTRG.10275	2.29361	0.00820447	0.999981	1.19762
gene	AT1G68780	MSTRG.4223	2.30476	0.0278795	0.999981	1.20462
gene	AT1G07080	MSTRG.511	2.33444	0.00231791	0.999981	1.22307
gene	AT4G28290	MSTRG.14236	2.34101	0.000653257	0.999981	1.22713
gene	AT3G14310	MSTRG.9473	2.35925	0.0365095	0.999981	1.23833
gene	AT3G60600	MSTRG.12013	2.39352	0.00105368	0.999981	1.25914
gene	AT1G65930	MSTRG.4005	2.41321	0.0159724	0.999981	1.27095
gene	AT3G57330	MSTRG.11763	2.44052	0.0358	0.999981	1.28719
gene	AT5G47070	MSTRG.18161	2.47269	0.0321482	0.999981	1.30608
gene	AT5G52780	MSTRG.18600	2.50689	0.0383816	0.999981	1.3259
gene	AT5G67130	MSTRG.19757	2.51938	0.00145828	0.999981	1.33307
gene	AT1G03150	MSTRG.180	2.54286	0.0191798	0.999981	1.34645
gene	AT3G47960	MSTRG.10992	2.55396	0.0314353	0.999981	1.35274
gene	AT3G17100	MSTRG.9716	2.60826	0.0132339	0.999981	1.38308
gene	AT5G03240	MSTRG.15432	2.63048	0.0409094	0.999981	1.39533
gene	AT1G05360	MSTRG.368	2.63531	0.0131973	0.999981	1.39797
gene	AT3G57880	MSTRG.11808	2.63543	0.0233244	0.999981	1.39804
gene	AT4G02880	MSTRG.12495	2.65693	0.0334688	0.999981	1.40976
gene	AT1G13640	MSTRG.1071	2.6694	0.00110188	0.999981	1.41652
gene	AT5G39050	MSTRG.17574	2.70449	0.017387	0.999981	1.43536
gene	AT1G77960	MSTRG.4986	2.74104	0.0379991	0.999981	1.45472
gene	AT1G29440	MSTRG.2246	2.74709	0.0269484	0.999981	1.4579
gene	AT2G30010	MSTRG.6786	2.75169	0.0377075	0.999981	1.46032
gene	AT5G06560	MSTRG.15713	2.7598	0.0189245	0.999981	1.46457
gene	AT2G39650	MSTRG.7593	2.8119	0.0113854	0.999981	1.49155
gene	AT3G07870	MSTRG.8944	2.84242	0.0287238	0.999981	1.50712
gene	AT2G03330	MSTRG.5401	2.85518	0.0401271	0.999981	1.51358
gene	AT4G02890	MSTRG.12496	2.97994	0.020521	0.999981	1.57528
gene	AT4G37980	MSTRG.15049	3.02097	0.0385731	0.999981	1.59501
gene	AT2G25190	MSTRG.6428	3.03893	0.0298059	0.999981	1.60356
gene	AT3G03210	MSTRG.8513	3.05876	0.0468731	0.999981	1.61295
gene	AT1G67830	MSTRG.4143	3.09485	0.00105109	0.999981	1.62987
gene	AT4G19870	MSTRG.13575	3.1954	0.0468194	0.999981	1.676
gene	AT5G46910	MSTRG.18153	3.35064	0.0378851	0.999981	1.74444
gene	AT2G36460	MSTRG.7317	3.35942	0.0494397	0.999981	1.74821
gene	AT2G01735	MSTRG.5299	3.47372	0.0392633	0.999981	1.79648
gene	AT5G38990	MSTRG.17570	3.7038	0.0232592	0.999981	1.88901
gene	AT1G07000	MSTRG.503	3.76232	0.024646	0.999981	1.91162
gene	AT4G37990	MSTRG.15047	3.84627	0.0123065	0.999981	1.94346
gene	AT1G52100	MSTRG.3115	3.93748	0.0308124	0.999981	1.97727
gene	AT3G02990	MSTRG.8492	3.93755	0.0310531	0.999981	1.9773
gene	AT1G01190	MSTRG.20	3.96371	0.0107547	0.999981	1.98685
gene	AT2G22120	MSTRG.6194	4.06799	0.0272862	0.999981	2.02432
gene	AT3G46640	MSTRG.10901	4.06971	0.0373255	0.999981	2.02492
gene	AT1G16750	MSTRG.1345	4.1326	0.0489864	0.999981	2.04705
gene	AT1G21550	MSTRG.1713	4.22787	0.0445753	0.999981	2.07993
gene	AT4G33930	MSTRG.14702	4.38484	0.0377754	0.999981	2.13252
gene	AT1G65190	MSTRG.3960	4.4234	0.0149066	0.999981	2.14516
gene	AT3G08970	MSTRG.9002	4.54214	0.0438218	0.999981	2.18337
gene	AT1G14630	MSTRG.1158	4.69826	0.0347913	0.999981	2.23213
gene	AT3G41768	MSTRG.10706	4.70055	0.035738	0.999981	2.23283
gene	AT5G44070	MSTRG.17931	4.95049	0.0251386	0.999981	2.30757
gene	AT2G37100	MSTRG.7376	4.95601	0.0256469	0.999981	2.30918
gene	AT1G53035	MSTRG.3187	4.95904	0.0172685	0.999981	2.31006
gene	AT5G54960	MSTRG.18764	5.01315	0.0190475	0.999981	2.32572
gene	AT4G25940	MSTRG.14038	5.02407	0.0198865	0.999981	2.32886
gene	AT5G55050	MSTRG.18769	5.22155	0.0463388	0.999981	2.38448
gene	AT2G35930	MSTRG.7275	5.30361	0.017927	0.999981	2.40698
gene	AT4G13630	MSTRG.13042	5.34718	0.0230189	0.999981	2.41878
gene	AT5G47900	MSTRG.18233	5.40363	0.032375	0.999981	2.43393
gene	AT5G02490	MSTRG.15368	5.55208	0.0320443	0.999981	2.47303
gene	AT1G59870	MSTRG.3569	5.56787	0.0349833	0.999981	2.47712
gene	AT4G37370	MSTRG.14995	5.85512	0.0264907	0.999981	2.5497
gene	AT1G03430	MSTRG.206	6.57509	0.0191617	0.999981	2.71701
gene	AT4G20840	MSTRG.13626	6.66118	0.00881555	0.999981	2.73578
gene	AT5G10140	MSTRG.15969	6.7318	0.0315673	0.999981	2.75099
gene	AT3G14990	MSTRG.9532	6.75994	0.0186575	0.999981	2.75701
gene	AT5G10800	MSTRG.16038	6.93506	0.0495275	0.999981	2.79391
gene	AT2G19310	MSTRG.5982	7.52836	0.0364103	0.999981	2.91234
gene	AT3G54820	MSTRG.11553	7.80397	0.040335	0.999981	2.96421
gene	AT3G54880	MSTRG.11561	8.10821	0.033187	0.999981	3.01938
gene	AT4G21910	MSTRG.13715	8.5506	0.0065793	0.999981	3.09603
gene	AT1G08930	MSTRG.675	9.56256	0.034746	0.999981	3.2574
gene	AT2G32120	MSTRG.6953	9.84638	0.0172493	0.999981	3.29959
gene	AT2G29310	MSTRG.6739	12.5492	0.0326143	0.999981	3.64952
gene	AT1G34630	MSTRG.2614	12.831	0.0404781	0.999981	3.68157
gene	AT3G17611	MSTRG.9750	19.1567	0.00645338	0.999981	4.25978
gene	AT3G53230	MSTRG.11415	19.9722	0.021492	0.999981	4.31992
gene	AT1G09040	MSTRG.685	20.2547	0.00482217	0.999981	4.34018
gene	AT1G56720	MSTRG.3483	21.4741	0.0235114	0.999981	4.42453
gene	AT1G78270	MSTRG.5017	24.0708	0.0393694	0.999981	4.58921
gene	AT2G29525	MSTRG.6753	27.1082	0.0312514	0.999981	4.76065
gene	AT3G28210	MSTRG.10592	27.9782	0.0243203	0.999981	4.80623
gene	AT5G06750	MSTRG.15728	28.0329	0.00815844	0.999981	4.80905
gene	AT5G12390	MSTRG.16165	35.7637	0.014428	0.999981	5.16043
gene	AT5G18970	MSTRG.16686	40.9546	0.0365481	0.999981	5.35595
gene	AT5G52640	MSTRG.18596	51.6803	0.00925499	0.999981	5.69154
gene	AT3G12580	MSTRG.9299	59.6544	0.0179217	0.999981	5.89856
gene	AT5G08710	MSTRG.15889	64.722	0.0167727	0.999981	6.01619
gene	AT5G10650	MSTRG.16019	111.637	0.0383853	0.999981	6.80267
gene	AT1G77000	MSTRG.4904	148.781	8.84555e-05	0.999981	7.21705

## Sheet: UpDEG
Supplemental Table 2: Differentially expressed genes (DEGs) in 800 µM SFN treatment.
feature	gene_name	id	fc	pval	qval	Log2FC	Locus Identifier	Representative Gene Model Name	Gene Description	Gene Model Type	Primary Gene Symbol
gene	AT1G77000	MSTRG.4904	148.781	8.84555e-05	0.999981	7.21705	AT1G77000	AT1G77000.1	AtSKP2;2 is a homolog of human SKP2, the human F-box protein that recruits E2F1. Contains an F-box motif at the N-terminal region and a C-terminal Leu-rich repeat domain. Forms part of an E3-ubiquitin-ligase SCF (Skp1, cullin, F-box) complex and recruits phosphorylated AtE2Fc, a transcriptional factor that might play a role in cell division and during the transition from skotomorphogenesis to pho…	protein_coding	(SKP2B)
gene	AT5G10650	MSTRG.16019	111.637	0.0383853	0.999981	6.80267	AT5G10650	AT5G10650.1	JUL1 encode a RING-type E3 ubiquitin ligase that is involved in JA responses. It ubiquitinates the JAV1 jasmonic acid response repressor which is then degraded by the proteosome. Participates in ABA-mediated microtubule depolymerization, stomatal closure, and tolerance response to drought stress.	protein_coding	JAV1- 37 ASSOCIATED UBIQUITIN LIGASE 1 (JUL1)
gene	AT5G08710	MSTRG.15889	64.722	0.0167727	0.999981	6.01619	AT5G08710	AT5G08710.1	Regulator of chromosome condensation (RCC1) family protein;(source:Araport11)	protein_coding	RCC1/UVR8/GEF-LIKE 1 (RUG1)
gene	AT3G12580	MSTRG.9299	59.6544	0.0179217	0.999981	5.89856	AT3G12580	AT3G12580.1	heat shock protein 70;(source:Araport11)	protein_coding	HEAT SHOCK PROTEIN 70 (HSP70)
gene	AT5G52640	MSTRG.18596	51.6803	0.00925499	0.999981	5.69154	AT5G52640	AT5G52640.1	Encodes a cytosolic heat shock protein AtHSP90.1. AtHSP90.1 interacts with disease resistance signaling components SGT1b and RAR1 and is required for RPS2-mediated resistance. The mRNA is cell-to-cell mobile.	protein_coding	HEAT SHOCK PROTEIN 90.1 (HSP90.1)
gene	AT5G18970	MSTRG.16686	40.9546	0.0365481	0.999981	5.35595	AT5G18970	AT5G18970.1	AWPM-19-like family protein;(source:Araport11)	protein_coding	ns
gene	AT5G12390	MSTRG.16165	35.7637	0.014428	0.999981	5.16043	AT5G12390	AT5G12390.1	Encodes a protein with similarity to yeast FIS proteins. These membrane anchored proteins bind DRP proteins and function during organelle division. FIS1B is expressed ubiquitously and appears to be involved in peroxisome division.	protein_coding	FISSION 1B (FIS1B)
gene	AT5G06750	MSTRG.15728	28.0329	0.00815844	0.999981	4.80905	AT5G06750	AT5G06750.1	Protein phosphatase 2C family protein;(source:Araport11)	protein_coding	ARABIDOPSIS PP2C CLADE D 8 (APD8)
gene	AT3G28210	MSTRG.10592	27.9782	0.0243203	0.999981	4.80623	AT3G28210	AT3G28210.1	Encodes a putative zinc finger protein (PMZ).	protein_coding	(PMZ)
gene	AT2G29525	MSTRG.6753	27.1082	0.0312514	0.999981	4.76065	AT2G29525	AT2G29525.1	Inositol phosphorylceramide synthase	protein_coding	ARABIDOPSIS INOSITOL PHOSPHORYLCERAMIDE SYNTHASE 3 (AtIPCS3)
gene	AT1G78270	MSTRG.5017	24.0708	0.0393694	0.999981	4.58921	AT1G78270	AT1G78270.1	UDP-glucosyl transferase 85A4;(source:Araport11)	protein_coding	UDP-GLUCOSYL TRANSFERASE 85A4 (UGT85A4)
gene	AT1G56720	MSTRG.3483	21.4741	0.0235114	0.999981	4.42453	AT1G56720	AT1G56720.1	Protein kinase superfamily protein;(source:Araport11)	protein_coding	ns
gene	AT1G09040	MSTRG.685	20.2547	0.00482217	0.999981	4.34018	AT1G09040	AT1G09040.1	arginine-glutamic acid dipeptide repeat protein;(source:Araport11)	protein_coding	ns
gene	AT3G53230	MSTRG.11415	19.9722	0.021492	0.999981	4.31992	AT3G53230	AT3G53230.1	CDC48 is induced upon oilseed rape mosaic tobamovirus infection and appears to be involved in controlling virus movement.	protein_coding	CELL DIVISION CYCLE 48B (ATCDC48B)
gene	AT3G17611	MSTRG.9750	19.1567	0.00645338	0.999981	4.25978	AT3G17611	AT3G17611.1	RHOMBOID-like protein 14;(source:Araport11)	protein_coding	RHOMBOID-LIKE PROTEIN 14 (RBL14)
gene	AT1G34630	MSTRG.2614	12.831	0.0404781	0.999981	3.68157	AT1G34630	AT1G34630.1	transmembrane protein;(source:Araport11)	protein_coding	ns
gene	AT2G29310	MSTRG.6739	12.5492	0.0326143	0.999981	3.64952	AT2G29310	AT2G29310.1	NAD(P)-binding Rossmann-fold superfamily protein;(source:Araport11)	protein_coding	ns
gene	AT2G32120	MSTRG.6953	9.84638	0.0172493	0.999981	3.29959	AT2G32120	AT2G32120.1	heat-shock protein 70T-2;(source:Araport11)	protein_coding	HEAT-SHOCK PROTEIN 70T-2 (HSP70T-2)
gene	AT1G08930	MSTRG.675	9.56256	0.034746	0.999981	3.2574	AT1G08930	AT1G08930.1	encodes a putative sucrose transporter whose gene expression is induced by dehydration and cold. The mRNA is cell-to-cell mobile.	protein_coding	EARLY RESPONSE TO DEHYDRATION 6 (ERD6)
gene	AT4G21910	MSTRG.13715	8.5506	0.0065793	0.999981	3.09603	AT4G21910	AT4G21910.4	MATE efflux family protein;(source:Araport11)	protein_coding	ns
gene	AT3G54880	MSTRG.11561	8.10821	0.033187	0.999981	3.01938	AT3G54880	AT3G54880.1	zinc finger protein;(source:Araport11)	protein_coding	ns
gene	AT3G54820	MSTRG.11553	7.80397	0.040335	0.999981	2.96421	AT3G54820	AT3G54820.1	plasma membrane intrinsic protein 2;(source:Araport11)	protein_coding	PLASMA MEMBRANE INTRINSIC PROTEIN 2;5 (PIP2;5)
gene	AT2G19310	MSTRG.5982	7.52836	0.0364103	0.999981	2.91234	AT2G19310	AT2G19310.1	HSP20-like chaperones superfamily protein;(source:Araport11)	protein_coding	(HSP18.5)
gene	AT5G10800	MSTRG.16038	6.93506	0.0495275	0.999981	2.79391	AT5G10800	AT5G10800.1	RNA recognition motif (RRM)-containing protein;(source:Araport11)	protein_coding	ns
gene	AT3G14990	MSTRG.9532	6.75994	0.0186575	0.999981	2.75701	AT3G14990	AT3G14990.1	Encodes a homolog of animal DJ-1 superfamily protein. In the A. thaliana genome, three genes encoding close homologs of human DJ-1 were identified AT3G14990 (DJ1A), AT1G53280 (DJ1B) and AT4G34020 (DJ1C). Among the three homologs, DJ1C is essential for chloroplast development and viability. It exhibits glyoxalase activity towards glyoxal and methylglyoxal. The mRNA is cell-to-cell mobile.	protein_coding	DJ-1 HOMOLOG A (DJ1A)
gene	AT5G10140	MSTRG.15969	6.7318	0.0315673	0.999981	2.75099	AT5G10140	AT5G10140.1	MADS-box protein encoded by FLOWERING LOCUS C - transcription factor that functions as a repressor of floral transition and contributes to temperature compensation of the circadian clock. Expression is downregulated during cold treatment. Vernalization, FRI and the autonomous pathway all influence the state of FLC chromatin. Both maternal and paternal alleles are reset by vernalization, but their…	protein_coding	FLOWERING LOCUS C (FLC)
gene	AT4G20840	MSTRG.13626	6.66118	0.00881555	0.999981	2.73578	AT4G20840	AT4G20840.1	Encodes an oligogalacturonide oxidase that inactivates the elicitor-active oligogalacturonides (OGs).	protein_coding	(ATBBE21)
gene	AT1G03430	MSTRG.206	6.57509	0.0191617	0.999981	2.71701	AT1G03430	AT1G03430.1	Encodes AHP5, one of the six Arabidopsis thaliana histidine phosphotransfer proteins (AHPs). AHPs function as redundant positive regulators of cytokinin signaling. Members of the AHP gene family include: AT3G21510 (AHP1), AT3G29350 (AHP2), AT5G39340 (AHP3), AT3G16360 (AHP4), AT1G03430 (AHP5) and AT1G80100 (AHP6).	protein_coding	HISTIDINE-CONTAINING PHOSPHOTRANSFER FACTOR 5 (AHP5)
gene	AT4G37370	MSTRG.14995	5.85512	0.0264907	0.999981	2.5497	AT4G37370	AT4G37370.1	member of CYP81D	protein_coding	"CYTOCHROME P450, FAMILY 81, SUBFAMILY D, POLYPEPTIDE 8" (CYP81D8)
gene	AT1G59870	MSTRG.3569	5.56787	0.0349833	0.999981	2.47712	AT1G59870	AT1G59870.1	ATP binding cassette transporter. Localized to the plasma membrane in uninfected cells. In infected leaves, the protein concentrated at infection sites. Contributes to nonhost resistance to inappropriate pathogens that enter by direct penetration in a salicylic acid?dependent manner. Required for mlo resistance. Has Cd transporter activity (Cd2+ extrusion pump) and contributes to heavy metal resi…	protein_coding	PENETRATION 3 (PEN3)
gene	AT5G02490	MSTRG.15368	5.55208	0.0320443	0.999981	2.47303	AT5G02490	AT5G02490.1	Heat shock protein 70 (Hsp 70) family protein;(source:Araport11)	protein_coding	(Hsp70-2)
gene	AT5G47900	MSTRG.18233	5.40363	0.032375	0.999981	2.43393	AT5G47900	AT5G47900.1	heparan-alpha-glucosaminide N-acetyltransferase-like protein (DUF1624);(source:Araport11)	protein_coding	ns
gene	AT4G13630	MSTRG.13042	5.34718	0.0230189	0.999981	2.41878	AT4G13630	AT4G13630.1	zein-binding protein (Protein of unknown function, DUF593);(source:Araport11)	protein_coding	(MYOB13)
gene	AT2G35930	MSTRG.7275	5.30361	0.017927	0.999981	2.40698	AT2G35930	AT2G35930.1	Encodes a cytoplasmically localized U-box domain containing E3 ubiquitin ligase that is involved in the response to water stress and acts as a negative regulator of PAMP-triggered immunity.	protein_coding	PLANT U-BOX 23 (PUB23)
gene	AT5G55050	MSTRG.18769	5.22155	0.0463388	0.999981	2.38448	AT5G55050	AT5G55050.1	GDSL-motif esterase/acyltransferase/lipase. Enzyme group with broad substrate specificity that may catalyze acyltransfer or hydrolase reactions with lipid and non-lipid substrates. The mRNA is cell-to-cell mobile.	protein_coding	ns
gene	AT4G25940	MSTRG.14038	5.02407	0.0198865	0.999981	2.32886	AT4G25940	AT4G25940.1	ENTH/ANTH/VHS superfamily protein;(source:Araport11)	protein_coding	(PICALM2B)
gene	AT5G54960	MSTRG.18764	5.01315	0.0190475	0.999981	2.32572	AT5G54960	AT5G54960.1	pyruvate decarboxylase-2	protein_coding	PYRUVATE DECARBOXYLASE-2 (PDC2)
gene	AT1G53035	MSTRG.3187	4.95904	0.0172685	0.999981	2.31006	AT1G53035	AT1G53035.1	transmembrane protein;(source:Araport11)	protein_coding	ns
gene	AT2G37100	MSTRG.7376	4.95601	0.0256469	0.999981	2.30918	AT2G37100	AT2G37100.1	protamine P1 family protein;(source:Araport11)	protein_coding	ns
gene	AT5G44070	MSTRG.17931	4.95049	0.0251386	0.999981	2.30757	AT5G44070	AT5G44070.1	Phytochelatin synthase gene confers tolerance to cadmium ions. Catalyzes phytochelatin (PC) synthesis from glutathione (GSH) in the presence of Cd2+, Zn2+, Cu2+ and Fe3+, but not by Co2+ or Ni2+. The mRNA is cell-to-cell mobile.	protein_coding	CADMIUM SENSITIVE 1 (CAD1)
gene	AT3G41768	MSTRG.10706	4.70055	0.035738	0.999981	2.23283	AT3G41768	AT3G41768.1	rRNA;(source:Araport11)	ribosomal_rna	ns
gene	AT1G14630	MSTRG.1158	4.69826	0.0347913	0.999981	2.23213	AT1G14630	AT1G14630.1	XRI1-like protein;(source:Araport11)	protein_coding	ns
gene	AT3G08970	MSTRG.9002	4.54214	0.0438218	0.999981	2.18337	AT3G08970	AT3G08970.1	J domain protein localized in ER lumen. Can compensate for the growth defect in jem1 scj1 mutant yeast. Also shows similarity to HSP40 proteins and is induced by heat stress. At high temperatures, mutant alleles are not transmitted through the pollen due to defects in pollen tube growth.	protein_coding	(ATERDJ3A)
gene	AT1G65190	MSTRG.3960	4.4234	0.0149066	0.999981	2.14516	AT1G65190	AT1G65190.1	Protein kinase superfamily protein;(source:Araport11)	protein_coding	(ZRK13)
gene	AT4G33930	MSTRG.14702	4.38484	0.0377754	0.999981	2.13252	AT4G33930	AT4G33930.1	Encodes a protein with 14.6% glycine residues, similar to hyphally regulated protein from Candida albicans, PIR2:S58135	protein_coding	ns
gene	AT1G21550	MSTRG.1713	4.22787	0.0445753	0.999981	2.07993	AT1G21550	AT1G21550.1	Calcium-binding EF-hand family protein;(source:Araport11)	protein_coding	ns
gene	AT1G16750	MSTRG.1345	4.1326	0.0489864	0.999981	2.04705	AT1G16750	AT1G16750.1	GPI-anchored adhesin-like protein, putative (Protein of unknown function, DUF547);(source:Araport11)	protein_coding	UNKNOWN TRANSCRIPTION FACTOR 1 (UKTF1)
gene	AT3G46640	MSTRG.10901	4.06971	0.0373255	0.999981	2.02492	AT3G46640	AT3G46640.3	Encodes a myb family transcription factor with a single Myb DNA-binding domain (type SHAQKYF) that is unique to plants and is essential for circadian rhythms, specifically for transcriptional regulation within the circadian clock. LUX is required for normal rhythmic expression of multiple clock outputs in both constant light and darkness. It is coregulated with TOC1 and seems to be repressed by C…	protein_coding	PHYTOCLOCK 1 (PCL1)
gene	AT2G22120	MSTRG.6194	4.06799	0.0272862	0.999981	2.02432	AT2G22120	AT2G22120.2	RING/FYVE/PHD zinc finger superfamily protein;(source:Araport11)	protein_coding	ns
gene	AT1G01190	MSTRG.20	3.96371	0.0107547	0.999981	1.98685	AT1G01190	AT1G01190.1	cytochrome P450, family 78, subfamily A, polypeptide 8;(source:Araport11)	protein_coding	"CYTOCHROME P450, FAMILY 78, SUBFAMILY A, POLYPEPTIDE 8" (CYP78A8)
gene	AT3G02990	MSTRG.8492	3.93755	0.0310531	0.999981	1.9773	AT3G02990	AT3G02990.1	member of Heat Stress Transcription Factor (Hsf) family The mRNA is cell-to-cell mobile.	protein_coding	HEAT SHOCK TRANSCRIPTION FACTOR A1E (HSFA1E)
gene	AT1G52100	MSTRG.3115	3.93748	0.0308124	0.999981	1.97727	AT1G52100	AT1G52100.1	Mannose-binding lectin superfamily protein;(source:Araport11)	protein_coding	ns
gene	AT4G37990	MSTRG.15047	3.84627	0.0123065	0.999981	1.94346	AT4G37990	AT4G37990.1	Encodes an aromatic alcohol:NADP+ oxidoreductase whose mRNA levels are increased in response to treatment with a variety of phytopathogenic bacteria. Though similar to mannitol dehydrogenases, this enzyme does not have mannitol dehydrogenase activity.	protein_coding	ELICITOR-ACTIVATED GENE 3-2 (ELI3-2)
gene	AT1G07000	MSTRG.503	3.76232	0.024646	0.999981	1.91162	AT1G07000	AT1G07000.1	A member of EXO70 gene family, putative exocyst subunits, conserved in land plants. Arabidopsis thaliana contains 23 putative EXO70 genes, which can be classified into eight clusters on the phylogenetic tree.	protein_coding	EXOCYST SUBUNIT EXO70 FAMILY PROTEIN B2 (EXO70B2)
gene	AT5G38990	MSTRG.17570	3.7038	0.0232592	0.999981	1.88901	AT5G38990	AT5G38990.1	Involved in growth adaptation upon exposure to metal ions. Contributes together with the other MDS genes to the complex network of CrRLK1Ls that positively and negatively affect growth.	protein_coding	MEDOS 1 (MDS1)
gene	AT2G01735	MSTRG.5299	3.47372	0.0392633	0.999981	1.79648	AT2G01735	AT2G01735.1	encodes a RING-H2 zinc finger protein essential for seed development.	protein_coding	RING-FINGER PROTEIN FOR EMBRYOGENESIS (RIE1)
gene	AT2G36460	MSTRG.7317	3.35942	0.0494397	0.999981	1.74821	AT2G36460	AT2G36460.1	Aldolase superfamily protein;(source:Araport11)	protein_coding	FRUCTOSE-BISPHOSPHATE ALDOLASE 6 (FBA6)
gene	AT5G46910	MSTRG.18153	3.35064	0.0378851	0.999981	1.74444	AT5G46910	AT5G46910.1	H3K27me3 demethylase involved in temperature and photoperiod dependent repressing of flowering.	protein_coding	JUMONJI 13 (JMJ13)
gene	AT4G19870	MSTRG.13575	3.1954	0.0468194	0.999981	1.676	AT4G19870	AT4G19870.1	Galactose oxidase/kelch repeat superfamily protein;(source:Araport11)	protein_coding	ns
gene	AT1G67830	MSTRG.4143	3.09485	0.00105109	0.999981	1.62987	AT1G67830	AT1G67830.1	Encodes a protein with α-fucosidase activity. The activity was assessed on 2'-fucosyl-lactitol. AtFXG1 was able to remove the t-fucosyl residues of XXFG xyloglucan oligosaccharides.	protein_coding	ALPHA-FUCOSIDASE 1 (FXG1)
gene	AT3G03210	MSTRG.8513	3.05876	0.0468731	0.999981	1.61295	AT3G03210	AT3G03210.1	Pmr5/Cas1p GDSL/SGNH-like acyl-esterase family protein;(source:Araport11)	protein_coding	ALTERED XYLOGLUCAN 9 (AXY9)
gene	AT2G25190	MSTRG.6428	3.03893	0.0298059	0.999981	1.60356	AT2G25190	AT2G25190.1	PPPDE putative thiol peptidase family protein;(source:Araport11)	protein_coding	ns
gene	AT4G37980	MSTRG.15049	3.02097	0.0385731	0.999981	1.59501	AT4G37980	AT4G37980.1	NADPH-dependent cinnamaldehyde and hexenal reductase involved in the production of green leaf volitile compounds.	protein_coding	ELICITOR-ACTIVATED GENE 3-1 (ELI3-1)
gene	AT4G02890	MSTRG.12496	2.97994	0.020521	0.999981	1.57528	AT4G02890	AT4G02890.3	Polyubiquitin gene containing 4 ubiquitin repeats.	protein_coding	(UBQ14)
gene	AT2G03330	MSTRG.5401	2.85518	0.0401271	0.999981	1.51358	AT2G03330	AT2G03330.1	transmembrane protein;(source:Araport11)	protein_coding	ns
gene	AT3G07870	MSTRG.8944	2.84242	0.0287238	0.999981	1.50712	AT3G07870	AT3G07870.1	FBX92 is an F-box containing protein. Overexpression produces plants with smaller leaves while reduced expression is correlated with increased leaf size and increased rates of cell proliferation.	protein_coding	F-BOX PROTEIN92 (FBX92)
gene	AT2G39650	MSTRG.7593	2.8119	0.0113854	0.999981	1.49155	AT2G39650	AT2G39650.1	cruciferin (DUF506);(source:Araport11)	protein_coding	ns
gene	AT5G06560	MSTRG.15713	2.7598	0.0189245	0.999981	1.46457	AT5G06560	AT5G06560.1	myosin-binding protein (Protein of unknown function, DUF593);(source:Araport11)	protein_coding	(MYOB7)
gene	AT2G30010	MSTRG.6786	2.75169	0.0377075	0.999981	1.46032	AT2G30010	AT2G30010.1	Encodes a member of the TBL (TRICHOME BIREFRINGENCE-LIKE) gene family containing a plant-specific DUF231 (domain of unknown function) domain. TBL gene family has 46 members, two of which (TBR/AT5G06700 and TBL3/AT5G01360) have been shown to be involved in the synthesis and deposition of secondary wall cellulose, presumably by influencing the esterification state of pectic polymers. A nomenclature…	protein_coding	TRICHOME BIREFRINGENCE-LIKE 45 (TBL45)
gene	AT1G29440	MSTRG.2246	2.74709	0.0269484	0.999981	1.4579	AT1G29440	AT1G29440.1	SAUR-like auxin-responsive protein family;(source:Araport11)	protein_coding	SMALL AUXIN UP RNA 63 (SAUR63)
gene	AT1G77960	MSTRG.4986	2.74104	0.0379991	0.999981	1.45472	AT1G77960	AT1G77960.1	repressor ROX1-like protein;(source:Araport11)	protein_coding	ns
gene	AT5G39050	MSTRG.17574	2.70449	0.017387	0.999981	1.43536	AT5G39050	AT5G39050.1	Encodes a malonyltransferase that may play a role in phenolic xenobiotic detoxification.	protein_coding	PHENOLIC GLUCOSIDE MALONYLTRANSFERASE 1 (PMAT1)
gene	AT1G13640	MSTRG.1071	2.6694	0.00110188	0.999981	1.41652	AT1G13640	AT1G13640.1	Phosphatidylinositol 3- and 4-kinase family protein;(source:Araport11)	protein_coding	ns
gene	AT4G02880	MSTRG.12495	2.65693	0.0334688	0.999981	1.40976	AT4G02880	AT4G02880.2	ELKS/Rab6-interacting/CAST family protein;(source:Araport11)	protein_coding	ns
gene	AT3G57880	MSTRG.11808	2.63543	0.0233244	0.999981	1.39804	AT3G57880	AT3G57880.1	Required for maintenance of inflorescence and shoot SAMs and normal development of the derived vascular cambium, functions in the SAM to promote continuous organogenesis, affects SAM development through STM, where it affects intracellular localization of STM in SAM cells in the peripheral region and prevents STM localization toward the cell wall of SAM cells in the peripheral region.	protein_coding	MULTIPLE C2 DOMAIN AND TRANSMEMBRANE REGION PROTEIN 3 (MCTP3)
gene	AT1G05360	MSTRG.368	2.63531	0.0131973	0.999981	1.39797	AT1G05360	AT1G05360.1	KMS2 encode a endoplasmic reticulum protein involved in the early secretory pathway.	protein_coding	KILLING ME SLOWLY 2 (KMS2)
gene	AT5G03240	MSTRG.15432	2.63048	0.0409094	0.999981	1.39533	AT5G03240	AT5G03240.1	encodes ubiquitin that is attached to proteins destined for degradation. UBQ3 is most homologous with UBQ4, and is expressed in higher levels in vegetative tissue but lower levels in flowers than UBQ4. UBQ3 encodes different number of ubiquitins in different ecotypes. UBQ3 transcript level is modulated by UV-B and light/dark treatments.	protein_coding	POLYUBIQUITIN 3 (UBQ3)
gene	AT3G17100	MSTRG.9716	2.60826	0.0132339	0.999981	1.38308	AT3G17100	AT3G17100.1	sequence-specific DNA binding transcription factor;(source:Araport11)	protein_coding	ATBS1 INTERACTING FACTOR 3 (AIF3)
gene	AT3G47960	MSTRG.10992	2.55396	0.0314353	0.999981	1.35274	AT3G47960	AT3G47960.1	Encodes a high-affinity, proton-dependent glucosinolate-specific transporter that is crucial for the transport of both methionine- and tryptophan-derived glucosinolates to seeds.	protein_coding	NRT1/ PTR FAMILY 2.10 (NPF2.10)
gene	AT1G03150	MSTRG.180	2.54286	0.0191798	0.999981	1.34645	AT1G03150	AT1G03150.1	Acyl-CoA N-acyltransferases (NAT) superfamily protein;(source:Araport11)	protein_coding	NATB CATALYTIC SUBUNIT (NAA20)
gene	AT5G67130	MSTRG.19757	2.51938	0.00145828	0.999981	1.33307	AT5G67130	AT5G67130.1	PLC-like phosphodiesterases superfamily protein;(source:Araport11)	protein_coding	ns
gene	AT5G52780	MSTRG.18600	2.50689	0.0383816	0.999981	1.3259	AT5G52780	AT5G52780.1	Chloroplast NAD(P)H dehydrogenase complex assembly factor.	protein_coding	PAM68-LIKE (PAM68L)
gene	AT5G47070	MSTRG.18161	2.47269	0.0321482	0.999981	1.30608	AT5G47070	AT5G47070.1	Encodes a member of the RLCK VII-4 subfamily of receptor-like cytoplasmic kinases that has been shown to phosphorylate MAPKKK5 Ser-599 and MEKK1 Ser-603, both players in PRR-mediated resistance to bacterial and fungal pathogens.	protein_coding	PBS1-LIKE 19 (PBL19)
gene	AT3G57330	MSTRG.11763	2.44052	0.0358	0.999981	1.28719	AT3G57330	AT3G57330.1	Lesion mimic phenotype when mutation in the gene is combined with a mutation in ACA4. Lesion mimic phenotype of double knockout can be suppressed by nutritional supplements that increase anion levels (e.g. 15 mM Nitrate, Chloride, or Phosphate)	protein_coding	AUTOINHIBITED CA2+-ATPASE 11 (ACA11)
gene	AT1G65930	MSTRG.4005	2.41321	0.0159724	0.999981	1.27095	AT1G65930	AT1G65930.1	Encodes a NADP+-isocitrate dehydrogenase that is believed to function in the cytosol. It appears to contribute to NADPH production under oxidative stress, and thereby to participate in redox signalling linked to defense responses. The mRNA is cell-to-cell mobile.	protein_coding	CYTOSOLIC NADP+-DEPENDENT ISOCITRATE DEHYDROGENASE (cICDH)
gene	AT3G60600	MSTRG.12013	2.39352	0.00105368	0.999981	1.25914	AT3G60600	AT3G60600.1	Encodes VAP27 (for Vesicle-Associated Protein). VAP27 has high homology to the VAP33 family of SNARE-like proteins from animals. May be involved in vesicular transport to or from the ER. Located exclusively in limiting membrane of protein storage vacuoles. Binds SRC2.	protein_coding	VAMP/SYNAPTOBREVIN-ASSOCIATED PROTEIN 27-1 (VAP27-1)
gene	AT3G14310	MSTRG.9473	2.35925	0.0365095	0.999981	1.23833	AT3G14310	AT3G14310.1	encodes a pectin methylesterase, targeted by a cellulose binding protein (CBP) from the parasitic nematode Heterodera schachtii during parasitism.	protein_coding	PECTIN METHYLESTERASE 3 (PME3)
gene	AT4G28290	MSTRG.14236	2.34101	0.000653257	0.999981	1.22713	AT4G28290	AT4G28290.1	hypothetical protein;(source:Araport11)	protein_coding	ns
gene	AT1G07080	MSTRG.511	2.33444	0.00231791	0.999981	1.22307	AT1G07080	AT1G07080.1	Thioredoxin superfamily protein;(source:Araport11)	protein_coding	ns
gene	AT1G68780	MSTRG.4223	2.30476	0.0278795	0.999981	1.20462	AT1G68780	AT1G68780.1	RNI-like superfamily protein;(source:Araport11)	protein_coding	ns
gene	AT3G24120	MSTRG.10275	2.29361	0.00820447	0.999981	1.19762	AT3G24120	AT3G24120.2	MYB-CC protein involved in regulation of response to phosphate starvation.	protein_coding	PHR1-LIKE 2 (PHL2)
gene	AT5G24260	MSTRG.17063	2.28932	0.0202593	0.999981	1.19492	AT5G24260	AT5G24260.1	prolyl oligopeptidase family protein;(source:Araport11)	protein_coding	ns
gene	AT4G17870	MSTRG.13424	2.28514	0.00272826	0.999981	1.19228	AT4G17870	AT4G17870.1	Encodes a member of the PYR (pyrabactin resistance )/PYL(PYR1-like)/RCAR (regulatory components of ABA receptor) family proteins with 14 members. PYR/PYL/RCAR family proteins function as abscisic acid sensors. Mediate ABA-dependent regulation of protein phosphatase 2Cs ABI1 and ABI2.	protein_coding	PYRABACTIN RESISTANCE 1 (PYR1)
gene	AT5G45130	MSTRG.18015	2.2642	0.0480597	0.999981	1.179	AT5G45130	AT5G45130.1	small GTP binding protein The mRNA is cell-to-cell mobile.	protein_coding	RAB HOMOLOG 1 (RHA1)
gene	AT5G57460	MSTRG.18952	2.26165	0.0361246	0.999981	1.17738	AT5G57460	AT5G57460.1	TPLATE complex subunit involved in clathirin mediated endocytosis.	protein_coding	TPLATE COMPLEX MUNISCIN-LIKE (TML)
gene	AT1G02305	MSTRG.110	2.22453	0.0423135	0.999981	1.1535	AT1G02305	AT1G02305.1	Encodes a capase involved in stress induced cell death.	protein_coding	(ATCATHB2)
gene	AT2G41110	MSTRG.7733	2.20719	0.0285103	0.999981	1.14221	AT2G41110	AT2G41110.2	Encodes a touch-inducible calmodulin that has higher affinity to kinesin-like calmodulin binding motor protein than CAM4 or CAM6. The mRNA is cell-to-cell mobile.	protein_coding	CALMODULIN 2 (CAM2)
gene	AT5G04930	MSTRG.15578	2.1531	0.0158257	0.999981	1.10642	AT5G04930	AT5G04930.1	Encodes a putative aminophospholipid translocase (p-type ATPase) involved in chilling response. It is targeted to the plasma membrane following association in the endoplasmic reticulum with an ALIS protein beta-subunit. The mRNA is cell-to-cell mobile.	protein_coding	AMINOPHOSPHOLIPID ATPASE 1 (ALA1)
gene	AT4G31390	MSTRG.14478	2.13043	0.0486929	0.999981	1.09115	AT4G31390	AT4G31390.1	Protein kinase superfamily protein;(source:Araport11)	protein_coding	ABC1-LIKE KINASE RELATED TO CHLOROPHYLL DEGRADATION AND OXIDATIVE STRESS 1 (ACDO1)
gene	AT4G32285	MSTRG.14558	2.11867	0.039844	0.999981	1.08316	AT4G32285	AT4G32285.1	Putative clathrin assembly protein, component of TPLATE complex that functions in clathrin-mediated endocytosis.	protein_coding	CLATHRIN ASSOCIATED PROTEIN 1 (CAP1)
gene	AT5G44250	MSTRG.17947	2.11464	0.0132323	0.999981	1.08041	AT5G44250	AT5G44250.1	peptidase, S9A/B/C family, catalytic domain protein (Protein of unknown function DUF829, transmembrane 53);(source:Araport11)	protein_coding	ns
gene	AT5G16660	MSTRG.16507	2.10736	0.0130725	0.999981	1.07543	AT5G16660	AT5G16660.1	Low-density receptor-like protein;(source:Araport11)	protein_coding	ns
gene	AT1G31340	MSTRG.2397	2.09475	0.000671116	0.999981	1.06678	AT1G31340	AT1G31340.1	Encodes a ubiquitin-related protein that is conjugated to target proteins by neddylation. It has been shown to be conjugated to the cullin AtCUL1. The RUB-conjugation pathway has been implicated in in auxin response.	protein_coding	RELATED TO UBIQUITIN 1 (RUB1)
gene	AT4G14420	MSTRG.13115	2.08873	0.00659999	0.999981	1.06263	AT4G14420	AT4G14420.1	HR-like lesion-inducing protein-like protein;(source:Araport11)	protein_coding	ns
gene	AT5G39950	MSTRG.17620	2.087	0.0396554	0.999981	1.06143	AT5G39950	AT5G39950.1	encodes a cytosolic thioredoxin that reduces disulfide bridges of target proteins by the reversible formation of a disulfide bridge between two neighboring Cys residues present in the active site. Thioredoxins have been found to regulate a variety of biological reactions in prokaryotic and eukaryotic cells.	protein_coding	THIOREDOXIN 2 (TRX2)
gene	AT1G56130	MSTRG.3450	2.08325	0.00229253	0.999981	1.05883	AT1G56130	AT1G56130.1	Leucine-rich repeat transmembrane protein kinase;(source:Araport11)	protein_coding	ns
gene	AT2G30330	MSTRG.6810	2.05639	0.0121454	0.999981	1.04011	AT2G30330	AT2G30330.1	Putative homolog of mammalian BLOC-1 Subunit 1. Protein - protein interaction with BLOS2 and also with SNX1.Located in endomembrane system and hypothesized to be involved in endomembrane transport.	protein_coding	BLOC SUBUNIT 1 (BLOS1)
gene	AT4G17260	MSTRG.13372	2.03476	0.0293701	0.999981	1.02486	AT4G17260	AT4G17260.1	Lactate/malate dehydrogenase family protein;(source:Araport11)	protein_coding	ns
gene	AT3G58530	MSTRG.11848	2.02789	0.00249017	0.999981	1.01998	AT3G58530	AT3G58530.1	RNI-like superfamily protein;(source:Araport11)	protein_coding	ns
gene	AT4G26650	MSTRG.14100	2.00774	0.00524129	0.999981	1.00557	AT4G26650	AT4G26650.1	RNA-binding (RRM/RBD/RNP motifs) family protein;(source:Araport11)	protein_coding	ns

## Sheet: DownDEG
Supplemental Table 2: Differentially expressed genes (DEGs) in 800 µM SFN treatment.
feature	gene_name	id	fc	pval	qval	Log2FC	Locus Identifier	Representative Gene Model Name	Gene Description	Gene Model Type	Primary Gene Symbol
gene	AT1G55040	MSTRG.3351	0.0129244	0.0426023	0.999981	-6.27376	AT1G55040	AT1G55040.1	SED1 is a protein of unknown function that is located in the mitochondrion. sed1 mutants are embryo lethal.	protein_coding	SLOW EMBRYO DEVELOPMENT1 (SED1)
gene	AT3G46668	MSTRG.10905	0.0160016	0.0426023	0.999981	-5.96564	AT3G46668	AT3G46668.1	None;(source:Araport11)	antisense_long_noncoding_rna	ns
gene	AT2G40316	MSTRG.7660	0.0161645	0.0112472	0.999981	-5.95103	AT2G40316	AT2G40316.1	autophagy-like protein;(source:Araport11)	protein_coding	ns
gene	AT4G35810	MSTRG.14861	0.0296997	0.0107508	0.999981	-5.07341	AT4G35810	AT4G35810.1	2-oxoglutarate (2OG) and Fe(II)-dependent oxygenase superfamily protein;(source:Araport11)	protein_coding	ns
gene	AT4G30140	MSTRG.14369	0.071217	0.025811	0.999981	-3.81164	AT4G30140	AT4G30140.1	Member of the GDSL lipase/esterase family of proteins that functions as cutinase. Expressed in pollen and at the zone of lateral root emergence.	protein_coding	CUTICLE DESTRUCTING FACTOR 1 (CDEF1)
gene	AT2G33980	MSTRG.7101	0.100237	0.0263065	0.999981	-3.31852	AT2G33980	AT2G33980.1	nudix hydrolase homolog 22;(source:Araport11)	protein_coding	NUDIX HYDROLASE HOMOLOG 22 (NUDT22)
gene	AT1G18075	MSTRG.1456	0.106677	0.0445896	0.999981	-3.22868	AT1G18075	AT1G18075.1	Encodes a microRNA that targets several MYB family members. MicroRNAs are regulatory RNAs with a mature length of ~21-nucleotides that are processed from hairpin precursors by Dicer-like enzymes. MicroRNAs can negatively regulate gene expression by attenuating translation or by directing mRNA cleavage.Mature sequence: UUUGGAUUGAAGGGAGCUCUU. Functions redundantly with MIR159A. Plants that are doub…	miRNA_primary_transcript	MICRORNA159B (MIR159B)
gene	AT3G01850	MSTRG.8392	0.136925	0.0148991	0.999981	-2.86854	AT3G01850	AT3G01850.1	Aldolase-type TIM barrel family protein;(source:Araport11)	protein_coding	ns
gene	AT1G28710	MSTRG.2192	0.143175	0.00863039	0.999981	-2.80415	AT1G28710	AT1G28710.1	Nucleotide-diphospho-sugar transferase family protein;(source:Araport11)	protein_coding	ns
gene	AT4G13720	MSTRG.13049	0.148633	0.0465845	0.999981	-2.75017	AT4G13720	AT4G13720.1	Inosine triphosphate pyrophosphatase family protein;(source:Araport11)	protein_coding	ns
gene	AT2G29090	MSTRG.6723	0.172494	0.0391792	0.999981	-2.53538	AT2G29090	AT2G29090.1	Encodes a protein with ABA 8'-hydroxylase activity, involved in ABA catabolism. Member of the CYP707A gene family. This gene predominantly accumulates in dry seeds and is up-regulated immediately following imbibition. CYP707A2 appears to play a major role in the rapid decrease in ABA levels during early seed imbibition.	protein_coding	"CYTOCHROME P450, FAMILY 707, SUBFAMILY A, POLYPEPTIDE 2" (CYP707A2)
gene	AT2G41705	MSTRG.7784	0.200849	0.0305595	0.999981	-2.31582	AT2G41705	AT2G41705.1	Encodes a fluoride export protein.	protein_coding	FLUORIDE EXPORT PROTEIN (FEX)
gene	AT4G02425	MSTRG.12450	0.201624	0.00500491	0.999981	-2.31026	AT4G02425	AT4G02425.1	LYR motif protein;(source:Araport11)	protein_coding	ns
gene	AT3G55500	MSTRG.11617	0.2022	0.0362911	0.999981	-2.30615	AT3G55500	AT3G55500.1	expansin-like protein. Naming convention from the Expansin Working Group (Kende et al, 2004. Plant Mol Bio). Involved in the formation of nematode-induced syncytia in roots of Arabidopsis thaliana.	protein_coding	EXPANSIN A16 (EXPA16)
gene	AT2G31560	MSTRG.6913	0.202825	0.00649497	0.999981	-2.30169	AT2G31560	AT2G31560.1	signal transducer/transcription protein, putative (DUF1685);(source:Araport11)	protein_coding	ns
gene	AT4G32560	MSTRG.14583	0.216334	0.0381391	0.999981	-2.20867	AT4G32560	AT4G32560.1	paramyosin-like protein;(source:Araport11)	protein_coding	ns
gene	AT1G76405	MSTRG.4847	0.22208	0.0069232	0.999981	-2.17085	AT1G76405	AT1G76405.2	outer envelope pore 21B-like protein;(source:Araport11)	protein_coding	ns
gene	AT3G24080	MSTRG.10272	0.225032	0.024614	0.999981	-2.1518	AT3G24080	AT3G24080.1	KRR1 family protein;(source:Araport11)	protein_coding	ns
gene	AT1G19970	MSTRG.1603	0.227697	0.0240097	0.999981	-2.13481	AT1G19970	AT1G19970.1	ER lumen protein retaining receptor family protein;(source:Araport11)	protein_coding	ns
gene	AT3G12860	MSTRG.9322	0.242507	0.0470825	0.999981	-2.0439	AT3G12860	AT3G12860.1	NOP56-like pre RNA processing ribonucleoprotein;(source:Araport11)	protein_coding	ns
gene	AT2G44820	MSTRG.8042	0.244057	0.027587	0.999981	-2.03471	AT2G44820	AT2G44820.2	axoneme-associated protein MST101(2) protein;(source:Araport11)	protein_coding	ns
gene	AT3G08620	MSTRG.8970	0.250788	0.0296488	0.999981	-1.99546	AT3G08620	AT3G08620.1	RNA-binding KH domain-containing protein;(source:Araport11)	protein_coding	ns
gene	AT4G36648	MSTRG.14929	0.25683	0.00508012	0.999981	-1.96111	AT4G36648	AT4G36648.1	other_RNA;(source:Araport11)	other_rna	ns
gene	AT1G03360	MSTRG.197	0.259693	0.0400404	0.999981	-1.94512	AT1G03360	AT1G03360.1	Encodes a core subunit of the RNA exosome required for the processing of rRNA, several snoRNA and the degradation of aberrant transcripts.	protein_coding	RIBOSOMAL RNA PROCESSING 4 (RRP4)
gene	AT1G20220	MSTRG.1622	0.269435	0.0354963	0.999981	-1.89199	AT1G20220	AT1G20220.1	Alba DNA/RNA-binding protein;(source:Araport11)	protein_coding	(ATALBA2)
gene	AT1G15200	MSTRG.1215	0.280543	0.0445985	0.999981	-1.8337	AT1G15200	AT1G15200.3	protein-protein interaction regulator family protein;(source:Araport11)	protein_coding	ns
gene	AT5G23750	MSTRG.17022	0.280967	0.0136872	0.999981	-1.83153	AT5G23750	AT5G23750.1	Remorin family protein;(source:Araport11)	protein_coding	ns
gene	AT3G56080	MSTRG.11666	0.283631	0.00376744	0.999981	-1.81791	AT3G56080	AT3G56080.1	S-adenosyl-L-methionine-dependent methyltransferases superfamily protein;(source:Araport11)	protein_coding	ns
gene	AT4G22990	MSTRG.13801	0.292171	0.0431571	0.999981	-1.77512	AT4G22990	AT4G22990.2	Encodes a member of the PHOSPHATE TRANSPORTER 5 family (PHT5;3). Overexpression of PHT5:3 leads to Pi sequestration into vacuoles and altered regulation of Pi starvation-responsive genes.	protein_coding	(PHT5;3)
gene	AT4G12030	MSTRG.12918	0.295238	0.046401	0.999981	-1.76005	AT4G12030	AT4G12030.2	Required for the biosynthesis of methionine-derived glucosinolates. Involved in the transport of 2-keto acids between chloroplasts and the cytosol.	protein_coding	BILE ACID TRANSPORTER 5 (BAT5)
gene	AT1G30690	MSTRG.2350	0.29676	0.0296378	0.999981	-1.75263	AT1G30690	AT1G30690.1	Sec14p-like phosphatidylinositol transfer family protein;(source:Araport11)	protein_coding	(PATL4)
gene	AT5G19840	MSTRG.16769	0.299154	0.0165262	0.999981	-1.74104	AT5G19840	AT5G19840.2	2-oxoglutarate (2OG) and Fe(II)-dependent oxygenase superfamily protein;(source:Araport11)	protein_coding	ns
gene	AT2G13975.2	MSTRG.5664	0.307739	0.0479347	0.999981	-1.70022	AT2G13975	AT2G13975.1	transposable_element_gene;(source:Araport11);similar to unknown protein [Arabidopsis thaliana] (TAIR:AT1G43920.1);(source:TAIR10)	transposable_element_gene	ns
gene	AT1G47830	MSTRG.2822	0.313641	0.0475632	0.999981	-1.67281	AT1G47830	AT1G47830.1	SNARE-like superfamily protein;(source:Araport11)	protein_coding	ADAPTOR 55 PROTEIN 2 SMALL SUBUNIT (AP2S)
gene	AT4G15030	MSTRG.13174	0.318042	0.0096707	0.999981	-1.65271	AT4G15030	AT4G15030.2	folate-sensitive fragile site protein;(source:Araport11)	protein_coding	ns
gene	AT5G01500	MSTRG.15279	0.319821	0.0370603	0.999981	-1.64466	AT5G01500	AT5G01500.1	encodes an ATP/ADP carrier that is located to the thylakoid membrane involved in providing ATP during thylakoid biogenesis and turnover The mRNA is cell-to-cell mobile.	protein_coding	THYLAKOID ATP/ADP CARRIER (TAAC)
gene	AT2G43080	MSTRG.7897	0.322862	0.0213396	0.999981	-1.63101	AT2G43080	AT2G43080.1	Encodes a prolyl-4 hydroxylase that can hydroxylate poly(L-proline),the collagen model peptide (Pro-Pro-Gly)10 and other proline rich peptides.	protein_coding	P4H ISOFORM 1 (AT-P4H-1)
gene	AT1G35780	MSTRG.2656	0.330913	0.027911	0.999981	-1.59548	AT1G35780	AT1G35780.1	N-lysine methyltransferase;(source:Araport11)	protein_coding	ns
gene	AT3G53900	MSTRG.11473	0.331892	0.0166894	0.999981	-1.59121	AT3G53900	AT3G53900.2	Encodes UPP, a plastidial uracil phosphoribosyltransferase (UPRT) involved in uracil salvage. Loss-of-function mutation causes dramatic growth retardation, a pale-green to albino phenotype, abnormal root morphology and chloroplastic disorders.	protein_coding	URACIL PHOSPHORIBOSYLTRANSFERASE (UPP)
gene	AT3G33520	MSTRG.10701	0.337768	0.045808	0.999981	-1.5659	AT3G33520	AT3G33520.1	Encodes ACTIN-RELATED PROTEIN6 (ARP6), a putative component of a chromatin-remodeling complex. Required for both histone acetylation and methylation of the FLC chromatin in Arabidopsis. Along with PIE1 forms a complex to deposit modified histone H2A.Z at several loci within the genome. This modification alters the expression of the target genes (i.e. FLC, MAF4, MAF6). Incorporation of this varian…	protein_coding	ACTIN-RELATED PROTEIN 6 (ARP6)
gene	AT1G09290	MSTRG.709	0.343663	0.0415	0.999981	-1.54094	AT1G09290	AT1G09290.1	hypothetical protein;(source:Araport11)	protein_coding	ns
gene	AT3G27520	MSTRG.10535	0.344862	0.0488302	0.999981	-1.53591	AT3G27520	AT3G27520.1	cryptic loci regulator;(source:Araport11)	protein_coding	ns
gene	AT2G31190	MSTRG.6889	0.349656	0.00823246	0.999981	-1.51599	AT2G31190	AT2G31190.1	Encodes RUS2 (root UVB sensitive2), a DUF647-containing protein that is homologous to the RUS1 protein. RUS2 works with RUS1 in a root UV-B sensing pathway that plays a vital role in Arabidopsis early seedling morphogenesis and development. Required for auxin polar transport.	protein_coding	ROOT UV-B SENSITIVE 2 (RUS2)
gene	AT1G51160	MSTRG.3053	0.350573	0.0409073	0.999981	-1.51221	AT1G51160	AT1G51160.1	TRAPP protein BET5 homolog.	protein_coding	(ATBET5)
gene	AT1G47970	MSTRG.2829	0.352452	0.0443949	0.999981	-1.5045	AT1G47970	AT1G47970.1	nucleolin;(source:Araport11)	protein_coding	ns
gene	AT1G11750	MSTRG.926	0.362939	0.0379938	0.999981	-1.4622	AT1G11750	AT1G11750.2	One of several nuclear-encoded ClpPs (caseinolytic protease). Contains a highly conserved catalytic triad of Ser-type proteases (Ser-His-Asp). The name reflects nomenclature described in Adam et. al (2001).	protein_coding	CLP PROTEASE PROTEOLYTIC SUBUNIT 6 (CLPP6)
gene	AT5G65240	MSTRG.19585	0.370829	0.0295978	0.999981	-1.43117	AT5G65240	AT5G65240.2	Leucine-rich repeat protein kinase family protein;(source:Araport11)	protein_coding	ns
gene	AT5G10070	MSTRG.15964	0.37221	0.00932276	0.999981	-1.42581	AT5G10070	AT5G10070.2	RNase L inhibitor protein-like protein;(source:Araport11)	protein_coding	ns
gene	AT5G51050	MSTRG.18476	0.389765	0.0396461	0.999981	-1.35932	AT5G51050	AT5G51050.1	Encodes an APC isoform in Arabidopsis, a calcium-dependent mitochondrial ATP-Mg/Pi transporter.	protein_coding	ATP/PHOSPHATE CARRIER 2 (APC2)
gene	AT1G35110.1	MSTRG.2623	0.391616	0.046551	0.999981	-1.35249	AT1G35110	AT1G35110.1	transposable_element_gene;(source:Araport11);similar to Ulp1 protease family protein [Arabidopsis thaliana] (TAIR:AT5G28970.1);(source:TAIR10)	transposable_element_gene	ns
gene	AT5G47760	MSTRG.18220	0.396208	0.00699409	0.999981	-1.33567	AT5G47760	AT5G47760.1	serine/threonine protein kinase	protein_coding	2-PHOSPHOGLYCOLATE PHOSPHATASE 2 (PGLP2)
gene	AT3G20230	MSTRG.9978	0.400374	0.00813005	0.999981	-1.32058	AT3G20230	AT3G20230.1	Ribosomal L18p/L5e family protein;(source:Araport11)	protein_coding	ns
gene	AT2G22490	MSTRG.6227	0.410189	0.0182808	0.999981	-1.28564	AT2G22490	AT2G22490.2	encodes a D-type cyclin whose transcription level is regulated by sucrose but not phytohormones or nitrate. Protein physically interacts with CDC2A. CycD2 kinase activity is regulated by sequestration of CycD2 protein in a form inaccessible to immunoprecipitation and probably not complexed to CDC2A.	protein_coding	CYCLIN D2;1 (CYCD2;1)
gene	AT1G49580	MSTRG.2940	0.410824	0.0391117	0.999981	-1.28341	AT1G49580	AT1G49580.1	Calcium-dependent protein kinase (CDPK) family protein;(source:Araport11)	protein_coding	ns
gene	AT5G50150	MSTRG.18408	0.41301	0.0479592	0.999981	-1.27575	AT5G50150	AT5G50150.1	LOTR1 protein has an unknown function. It contains both DUF4409 and DUF239 domains. Loss of function mutations show defects in formation of the Casparian band- which is correlated with mis localization of CASP1.	protein_coding	LORD OF THE RINGS 1 (LOTR1)
gene	AT3G05640	MSTRG.8717	0.413691	0.0309697	0.999981	-1.27337	AT3G05640	AT3G05640.1	EGR1 functions as a negative regulator of plant growth with prominent effect on plant growth during drought stress.EGR1 regulates microtubule organization and likely affects additional cytoskeleton and trafficking processes along the plasma membrane.	protein_coding	E GROWTH-REGULATING 1 (EGR1)
gene	AT3G27550	MSTRG.10538	0.413973	0.0434558	0.999981	-1.27239	AT3G27550	AT3G27550.1	Mitochondrial protein involved in RNA splicing. Required for normal mitochondrion biogenesis.	protein_coding	(CFM9)
gene	AT3G10030	MSTRG.9083	0.420849	0.0330874	0.999981	-1.24863	AT3G10030	AT3G10030.1	aspartate/glutamate/uridylate kinase family protein;(source:Araport11)	protein_coding	ns
gene	AT2G21370	MSTRG.6154	0.428931	0.0413478	0.999981	-1.22118	AT2G21370	AT2G21370.1	Although this gene has a sequence similar to xylulose kinases, several lines of experimental evidence suggest that it does not act on xylulose or deoxy-xylulose.	protein_coding	XYLULOSE KINASE-1 (XK-1)
gene	AT4G30990	MSTRG.14445	0.430707	0.0309718	0.999981	-1.21522	AT4G30990	AT4G30990.2	ARM repeat superfamily protein;(source:Araport11)	protein_coding	ns
gene	AT5G56900	MSTRG.18901	0.433304	0.023333	0.999981	-1.20655	AT5G56900	AT5G56900.2	CwfJ-like family protein / zinc finger (CCCH-type) family protein;(source:Araport11)	protein_coding	ns
gene	AT5G66060	MSTRG.19667	0.437841	0.0334295	0.999981	-1.19152	AT5G66060	AT5G66060.1	2-oxoglutarate (2OG) and Fe(II)-dependent oxygenase superfamily protein;(source:Araport11)	protein_coding	ns
gene	AT2G38025	MSTRG.7455	0.438079	0.0118995	0.999981	-1.19074	AT2G38025	AT2G38025.1	Cysteine proteinases superfamily protein;(source:Araport11)	protein_coding	OVARIAN TUMOR DOMAIN (OTU)-CONTAINING DUB (DEUBIQUITILATING ENZYME) 3 (OTU3)
gene	AT1G79880	MSTRG.5153	0.438483	0.0466143	0.999981	-1.18941	AT1G79880	AT1G79880.1	RNA recognition motif (RRM)-containing protein;(source:Araport11)	protein_coding	LA PROTEIN 2 (LA2)
gene	AT4G13670	MSTRG.13046	0.454487	0.0382523	0.999981	-1.13769	AT4G13670	AT4G13670.1	plastid transcriptionally active 5;(source:Araport11)	protein_coding	PLASTID TRANSCRIPTIONALLY ACTIVE 5 (PTAC5)
gene	AT1G64330	MSTRG.3888	0.457567	0.0392517	0.999981	-1.12795	AT1G64330	AT1G64330.1	myosin heavy chain-like protein;(source:Araport11)	protein_coding	ns
gene	AT3G47450	MSTRG.10949	0.46239	0.00125299	0.999981	-1.11282	AT3G47450	AT3G47450.1	Encodes a protein with similarity to the bacterial YqeH GTPase required for proper ribosome assembly. Mutant analyses show that this protein regulates growth and hormonal signaling and attenuates oxidative stress and reactive oxygen species (ROS). It also seems to be involved in regulating leaf senescence, cell death, nitric oxide biosynthesis in response to ABA but not exogenous H2O2. This prote…	protein_coding	NO ASSOCIATED 1 (NOA1)
gene	AT3G04550	MSTRG.8613	0.465409	0.047816	0.999981	-1.10343	AT3G04550	AT3G04550.1	Encodes an ancillary chaperone protein that functions in Rubisco biogenesis. RAF1 dimers function in the assembly of the large subunit of Rubisco. Co-expression of RAF1 and rbcL in tobacco cells results in increased photosynthesis and plant growth. The mRNA is cell-to-cell mobile.	protein_coding	RUBISCO ACCUMULATION FACTOR 1 (RAF1)
gene	AT3G04590	MSTRG.8616	0.472324	0.0264209	0.999981	-1.08215	AT3G04590	AT3G04590.2	AHL proteins contain two conserved structural units, the AT-hook motif and DUF296 domain.	protein_coding	AT-HOOK MOTIF NUCLEAR LOCALIZED PROTEIN 14 (AHL14)
gene	AT1G33290	MSTRG.2531	0.472523	0.0370655	0.999981	-1.08154	AT1G33290	AT1G33290.1	P-loop containing nucleoside triphosphate hydrolases superfamily protein;(source:Araport11)	protein_coding	ns
gene	AT4G27560	MSTRG.14174	0.476917	0.00495853	0.999981	-1.06819	AT4G27560	AT4G27560.1	UDP-Glycosyltransferase superfamily protein;(source:Araport11)	protein_coding	(UGT79B2)
gene	AT1G42430	MSTRG.2680	0.476991	0.0209294	0.999981	-1.06796	AT1G42430	AT1G42430.1	Novel plant specific, chloroplast localized protein that is involved in regulation of starch degradation.	protein_coding	EARLY STARVATION 1 (ESV1)
gene	AT5G66530	MSTRG.19706	0.477348	0.00135152	0.999981	-1.06689	AT5G66530	AT5G66530.1	Galactose mutarotase-like superfamily protein;(source:Araport11)	protein_coding	ns
gene	AT5G19210	MSTRG.16714	0.489371	0.0372159	0.999981	-1.031	AT5G19210	AT5G19210.2	P-loop containing nucleoside triphosphate hydrolases superfamily protein;(source:Araport11)	protein_coding	ns
gene	AT3G54720	MSTRG.11546	0.491513	0.030116	0.999981	-1.0247	AT3G54720	AT3G54720.1	Encodes glutamate carboxypeptidase. Various alleles show-increased cotyledon number and rate of leaf initiation, show transformation of leaves to cotyledons, altered flowering time and photomorphogenesis and an increased level of cytokinin biosynthesis. Involved in ethylene enhanced hypocotyl elongation in the light. Strong genetic interaction between TGH and AMP1.	protein_coding	ALTERED MERISTEM PROGRAM 1 (AMP1)
gene	AT5G22830	MSTRG.16947	0.494434	0.0387008	0.999981	-1.01615	AT5G22830	AT5G22830.1	Transmembrane magnesium transporter that is essential for chloroplast development and photosynthesis. One of nine family members.	protein_coding	MAGNESIUM (MG) TRANSPORTER 10 (MGT10)
gene	AT5G04160	MSTRG.15512	0.494623	0.00710733	0.999981	-1.0156	AT5G04160	AT5G04160.1	UUAT1 is a UDP-Uronic acid transporter that is localized to the Golgi. It is expressed in the seed coat epidermis and is involved in the development of seed coat mucilage.	protein_coding	(UUAT1)
gene	AT4G23020	MSTRG.13804	0.498433	0.0360889	0.999981	-1.00453	AT4G23020	AT4G23020.2	hypothetical protein;(source:Araport11)	protein_coding	TON1 RECRUITING MOTIF 11 (TRM11)
gene	AT3G26400	MSTRG.10431	0.499527	0.0388636	0.999981	-1.00137	AT3G26400	AT3G26400.1	member of eIF4B - eukaryotic initiation factor 4B The mRNA is cell-to-cell mobile.	protein_coding	EUKARYOTIC TRANSLATION INITIATION FACTOR 4B1 (EIF4B1)
