# Supplementary material for: The isothiocyanate sulforaphane induces respiratory burst oxidase homologue D‐dependent reactive oxygen species production and regulates expression of stress response genes
Source: Plant Direct. 2022 Sep 6;6(9):e437. doi: 10.1002/pld3.437 (PMC9448665; doi:10.1002/pld3.437)
Supplement: Supplementary file 5 — Supplemental Table 3: Accession numbers from DEGs from 400 μM and 800 μM SFN analyzed by MapMaN. [file PLD3-6-e437-s005.xlsx]

## Sheet: 400 uM
Supplemental Table 3: Accession numbers from DEGs from 400 μM and 800μM SFN analyzed by MapMaN.
BinCode	BinName	id	type	description	Log2FC
20.2	stress.abiotic	at4g21850	Transcript	Symbols: ATMSRB9 | methionine sulfoxide reductase domain-containing protein / SeIR domain-containing protein | chr4:11591116-11592238 REVERSE	2.418
20.2.1	stress.abiotic.heat	at3g46230	Transcript	Symbols: ATHSP17.4, HSP17.4 | ATHSP17.4 | chr3:16984118-16984841 REVERSE	1.799
20.2.1	stress.abiotic.heat	at3g12580	Transcript	Symbols: HSP70 | HSP70 (heat shock protein 70); ATP binding | chr3:3991261-3993792 REVERSE	1.854
20.2.1	stress.abiotic.heat	at5g51440	Transcript	23.5 kDa mitochondrial small heat shock protein (HSP23.5-M) | chr5:20891163-20892211 FORWARD	1.823
20.2.1	stress.abiotic.heat	at2g29500	Transcript	17.6 kDa class I small heat shock protein (HSP17.6B-CI) | chr2:12633091-12633805 REVERSE	2.311
20.2.1	stress.abiotic.heat	at1g53540	Transcript	17.6 kDa class I small heat shock protein (HSP17.6C-CI) (AA 1-156) | chr1:19980462-19981109 FORWARD	2.569
20.2.1	stress.abiotic.heat	at5g12030	Transcript	Symbols: AT-HSP17.6A, HSP17.6 | AT-HSP17.6A (ARABIDOPSIS THALIANA HEAT SHOCK PROTEIN 17.6A); unfolded protein binding | chr5:3884107-3884737 REVERSE	1.391
20.2.1	stress.abiotic.heat	at5g52640	Transcript	Symbols: HSP81-1, ATHS83, HSP81.1, HSP83, ATHSP90.1 | ATHSP90.1 (HEAT SHOCK PROTEIN 90.1); ATP binding / unfolded protein binding | chr5:21352399-21355361 FORWARD	2.288
16.1	secondary metabolism.isoprenoids	at3g14550	Transcript	Symbols: GGPS3 | GGPS3 (GERANYLGERANYL PYROPHOSPHATE SYNTHASE 3); farnesyltranstransferase | chr3:4884566-4885982 REVERSE	-1.872
16.8.1.21	secondary metabolism.flavonoids.anthocyanins.anthocyanin 5-aromatic acyltransferase	at3g29590	Transcript	Symbols: AT5MAT | AT5MAT; O-malonyltransferase/ transferase | chr3:11398917-11400266 REVERSE	-1.341
16.8.3.2	secondary metabolism.flavonoids.dihydroflavonols.flavanone 3-dioxygenase	at3g51240	Transcript	Symbols: F3H, TT6, F3'H | F3H (FLAVANONE 3-HYDROXYLASE); naringenin 3-dioxygenase | chr3:19025264-19026939 FORWARD	-1.458
16.10	secondary metabolism.simple phenols	at5g07130	Transcript	Symbols: LAC13 | LAC13 (laccase 13); laccase | chr5:2210567-2212620 FORWARD	-1.692
29.5.11.4.2	protein.degradation.ubiquitin.E3.RING	at1g23980	Transcript	zinc finger (C3HC4-type RING finger) family protein | chr1:8484703-8486002 REVERSE	1.038
29.5.11.4.3.2	protein.degradation.ubiquitin.E3.SCF.FBOX	at1g78100	Transcript	F-box family protein | chr1:29387795-29389112 FORWARD	1.056
20.1.7	stress.biotic.PR-proteins	at2g28670	Transcript	disease resistance-responsive family protein / fibroin-related | chr2:12300259-12301790 REVERSE	1.572
27.3.26	RNA.regulation of transcription.MYB-related transcription factor family	at2g21650	Transcript	Symbols: MEE3, ATRL2 | MEE3 (MATERNAL EFFECT EMBRYO ARREST 3); DNA binding / transcription factor | chr2:9259583-9260656 FORWARD	1.208
17.5.2	hormone metabolism.ethylene.signal transduction	at5g07580	Transcript	DNA binding / transcription factor | chr5:2399504-2400601 FORWARD	1.039
10.7	cell wall.modification	at2g01850	Transcript	Symbols: EXGT-A3, XTH27, ATXTH27 | EXGT-A3; hydrolase, acting on glycosyl bonds / xyloglucan:xyloglucosyl transferase | chr2:385199-387344 FORWARD	1.044
17.1.3	hormone metabolism.abscisic acid.induced-regulated-responsive-activated	at1g69700	Transcript	Symbols: ATHVA22C | ATHVA22C | chr1:26220238-26221825 FORWARD	1.052
26.12	misc.peroxidases	at5g64110	Transcript	peroxidase, putative | chr5:25654345-25656030 REVERSE	-1.866

## Sheet: 800 uM
Supplemental Table 3: Accession numbers from DEGs from 400 μM and 800μM SFN analyzed by MapMaN.
BinCode	BinName	id	type	description	Log2FC
30.2.2	signalling.receptor kinases.leucine rich repeat II	at5g65240	Transcript	kinase | chr5:26074730-26078254 REVERSE	-1.431
30.2.8.2	signalling.receptor kinases.leucine rich repeat VIII-2	at1g56130	Transcript	leucine-rich repeat family protein / protein kinase family protein | chr1:20994931-21000887 REVERSE	1.059
30.2.16	signalling.receptor kinases.Catharanthus roseus-like RLK1	at5g38990	Transcript	protein kinase family protein | chr5:15608814-15611598 FORWARD	1.889
30.2.99	signalling.receptor kinases.misc	at1g03430	Transcript	Symbols: AHP5 | AHP5 (HISTIDINE-CONTAINING PHOSPHOTRANSFER FACTOR 5); histidine phosphotransfer kinase | chr1:847873-849500 FORWARD	2.717
30.3	signalling.calcium	at3g57330	Transcript	Symbols: ACA11 | ACA11 (autoinhibited Ca2+-ATPase 11); calcium-transporting ATPase/ calmodulin binding | chr3:21211456-21216375 REVERSE	1.287
30.3	signalling.calcium	at2g41110	Transcript	Symbols: CAM2, ATCAL5 | CAM2 (CALMODULIN 2); calcium ion binding / protein binding | chr2:17140311-17141431 FORWARD	1.142
30.3	signalling.calcium	at1g21550	Transcript	calcium-binding protein, putative | chr1:7553101-7553876 REVERSE	2.08
30.5	signalling.G-proteins	at5g45130	Transcript	Symbols: ATRAB5A, ATRABF2A, RABF2A, RAB5A, RHA1, ATRAB-F2A, RAB-F2A | RHA1 (RAB HOMOLOG 1); GTP binding | chr5:18244266-18246450 FORWARD	1.179
30.5	signalling.G-proteins	at1g55040	Transcript	zinc finger (Ran-binding) family protein | chr1:20534874-20539113 FORWARD	-6.274
30.6	signalling.MAP kinases	at5g67130	Transcript	phospholipase C/ phosphoric diester hydrolase | chr5:26791346-26793882 FORWARD	1.333
16.2.1.10	secondary metabolism.phenylpropanoids.lignin biosynthesis.CAD	at4g37990	Transcript	Symbols: ELI3-2, ELI3, ATCAD8, CAD-B2 | ELI3-2 (ELICITOR-ACTIVATED GENE 3-2); aryl-alcohol dehydrogenase/ mannitol dehydrogenase | chr4:17855876-17857639 FORWARD	1.943
16.2.1.10	secondary metabolism.phenylpropanoids.lignin biosynthesis.CAD	at4g37980	Transcript	Symbols: ELI3-1, ELI3, ATCAD7, CAD7 | ELI3-1 (ELICITOR-ACTIVATED GENE 3-1); binding / catalytic/ oxidoreductase/ zinc ion binding | chr4:17852441-17854500 FORWARD	1.595
16.5.1.4.1	secondary metabolism.sulfur-containing.glucosinolates.transport.aliphatic	at4g12030	Transcript	bile acid:sodium symporter family protein | chr4:7210918-7212992 FORWARD	-1.76
16.8.1.21	secondary metabolism.flavonoids.anthocyanins.anthocyanin 5-aromatic acyltransferase	at5g39050	Transcript	transferase/ transferase, transferring acyl groups other than amino-acyl groups | chr5:15634586-15636065 FORWARD	1.435
21.1	redox.thioredoxin	at5g39950	Transcript	Symbols: ATTRX2, ATH2, ATTRXH2, TRXH2 | ATTRX2 (THIOREDOXIN 2); oxidoreductase, acting on sulfur group of donors, disulfide as acceptor | chr5:15990687-15991931 REVERSE	1.061
29.5	protein.degradation	at3g54720	Transcript	Symbols: AMP1, COP2, HPT, PT | AMP1 (ALTERED MERISTEM PROGRAM 1); carboxypeptidase/ dipeptidase | chr3:20254725-20257848 REVERSE	-1.025
29.5	protein.degradation	at5g24260	Transcript	prolyl oligopeptidase family protein | chr5:8234723-8238244 REVERSE	1.195
29.5.3	protein.degradation.cysteine protease	at1g02305	Transcript	cathepsin B-like cysteine protease, putative | chr1:455688-458164 FORWARD	1.154
29.5.5	protein.degradation.serine protease	at1g11750	Transcript	Symbols: CLPP6, NCLPP1, NCLPP6 | CLPP6; serine-type endopeptidase | chr1:3967476-3969854 FORWARD	-1.462
29.5.11	protein.degradation.ubiquitin	at1g31340	Transcript	Symbols: RUB1, NEDD8, ATRUB1 | RUB1 (RELATED TO UBIQUITIN 1); protein binding | chr1:11217845-11219458 REVERSE	1.067
29.5.11	protein.degradation.ubiquitin	at1g13640	Transcript	phosphatidylinositol 3- and 4-kinase family protein | chr1:4677027-4679812 REVERSE	1.417
29.5.11.1	protein.degradation.ubiquitin.ubiquitin	at4g02890	Transcript	Symbols: UBQ14 | UBQ14; protein binding | chr4:1278530-1280028 REVERSE	1.575
29.5.11.1	protein.degradation.ubiquitin.ubiquitin	at5g03240	Transcript	Symbols: UBQ3 | UBQ3 (POLYUBIQUITIN 3); protein binding | chr5:771752-773363 REVERSE	1.395
29.5.11.4.2	protein.degradation.ubiquitin.E3.RING	at2g01735	Transcript	Symbols: RIE1 | RIE1 (RING-FINGER PROTEIN FOR EMBRYOGENESIS); protein binding / zinc ion binding | chr2:324472-326094 FORWARD	1.796
29.5.11.4.2	protein.degradation.ubiquitin.E3.RING	at2g22120	Transcript	protein binding / zinc ion binding | chr2:9393823-9397022 FORWARD	2.024
29.5.11.4.2	protein.degradation.ubiquitin.E3.RING	at5g10650	Transcript	zinc finger (C3HC4-type RING finger) family protein | chr5:3364972-3368127 REVERSE	6.803
29.5.11.4.3.2	protein.degradation.ubiquitin.E3.SCF.FBOX	at4g19870	Transcript	kelch repeat-containing F-box family protein | chr4:10782871-10784256 REVERSE	1.676
29.5.11.4.3.2	protein.degradation.ubiquitin.E3.SCF.FBOX	at3g58530	Transcript	F-box family protein-related | chr3:21645547-21648368 FORWARD	1.02
29.5.11.4.3.2	protein.degradation.ubiquitin.E3.SCF.FBOX	at1g77000	Transcript	Symbols: ATSKP2;2, SKP2B | SKP2B; ubiquitin-protein ligase | chr1:28940750-28942596 FORWARD	7.217
29.5.11.4.3.2	protein.degradation.ubiquitin.E3.SCF.FBOX	at3g07870	Transcript	F-box family protein | chr3:2510783-2512394 FORWARD	1.507
17.7.3	hormone metabolism.jasmonate.induced-regulated-responsive-activated	at1g52100	Transcript	jacalin lectin family protein | chr1:19383122-19385533 REVERSE	1.977
10.6.2	cell wall.degradation.mannan-xylose-arabinose-fucose	at1g67830	Transcript	Symbols: ATFXG1 | ATFXG1 (alpha-fucosidase 1); alpha-L-fucosidase/ carboxylesterase | chr1:25431586-25432990 REVERSE	1.63
10.7	cell wall.modification	at3g55500	Transcript	Symbols: ATEXPA16, EXP16, ATEXP16, ATHEXP ALPHA 1.7 | ATEXPA16 (ARABIDOPSIS THALIANA EXPANSIN A16) | chr3:20574831-20576182 REVERSE	-2.306
10.8.1	cell wall.pectin*esterases.PME	at3g14310	Transcript	Symbols: ATPME3 | ATPME3; pectinesterase | chr3:4771902-4775119 REVERSE	1.238
17.2.3	hormone metabolism.auxin.induced-regulated-responsive-activated	at1g29440	Transcript	FUNCTIONS IN: molecular_function unknown; INVOLVED IN: response to auxin stimulus; EXPRESSED IN: 19 plant structures; EXPRESSED DURING: 10 growth stages; CONTAINS InterPro DOMAIN/s: Auxin responsive SAUR protein (InterPro:IPR003676); BEST Arabidopsis thaliana protein match is: SAUR68 (SMALL AUXIN UPREGULATED 68) (TAIR:AT1G29510.1); Has 327 Blast hits to 317 proteins in 15 species: Archae - 0; Bac…	1.458
20.2.1	stress.abiotic.heat	at3g08970	Transcript	Symbols: ATERDJ3A, TMS1 | ATERDJ3A; oxidoreductase | chr3:2737537-2740530 FORWARD	2.183
20.2.1	stress.abiotic.heat	at3g12580	Transcript	Symbols: HSP70 | HSP70 (heat shock protein 70); ATP binding | chr3:3991261-3993792 REVERSE	5.899
20.2.1	stress.abiotic.heat	at2g32120	Transcript	Symbols: HSP70T-2 | HSP70T-2 (HEAT-SHOCK PROTEIN 70T-2); ATP binding | chr2:13651510-13653920 REVERSE	3.3
20.2.1	stress.abiotic.heat	at5g52640	Transcript	Symbols: HSP81-1, ATHS83, HSP81.1, HSP83, ATHSP90.1 | ATHSP90.1 (HEAT SHOCK PROTEIN 90.1); ATP binding / unfolded protein binding | chr5:21352399-21355361 FORWARD	5.692
20.2.3	stress.abiotic.drought/salt	at3g56080	Transcript	dehydration-responsive protein-related | chr3:20810309-20813036 REVERSE	-1.818
